# Supplementary material for: Acclimation of Synechocystis sp. PCC 6803 to Alkaline pH Under Ambient Air
Source: Physiol Plant. 2025 Aug 27;177(5):e70474. doi: 10.1111/ppl.70474 (PMC12382314; doi:10.1111/ppl.70474)
Supplement: Supplementary file 2 — Table S4: Proteins identified in pH 7.5, pH 8.2, or pH 9.2 condition. Table S5: Proteins quantified in pH 8.2 and pH 9.2 conditions in comparison to pH 7.5. The statistically significant results (p < 0.05) with fold change threshold (−0.58 > Log2FC > 0.58) are highlighted with bold font. Table S6: Proteome data used for Figure 3. [file PPL-177-e70474-s001.xlsx]

## Sheet: Table S4
Table S4. Proteins identified in pH 7.5, pH 8.2 or pH 9.2 condition.
Checked	Master	Accession	Description	Coverage [%]	# Peptides	# PSMs	# Unique Peptides	# AAs	MW [kDa]	calc. pI	Score Mascot: Mascot	# Peptides (by Search Engine): Mascot	Found in Sample: [S15] F15: Sample	# Protein Groups
TRUE	Master Protein	sll0002	penicillin-binding protein	11	6	50	6	860	92.6	9.22	1081	6	High	1
TRUE	Master Protein	sll0005	hypothetical protein	9	6	27	6	681	77.3	6.58	669	6	High	1
TRUE	Master Protein	sll0006	putative aminotransferase	45	14	270	14	394	44	5.29	8852	14	High	1
TRUE	Master Protein	sll0007	hypothetical protein	19	3	33	3	191	21.2	4.82	411	3	High	1
TRUE	Master Protein	sll0008	unknown protein	30	4	33	4	169	19	5.11	1223	4	High	1
TRUE	Master Protein	sll0016	probable membrane-bound lytic transglycosylase A	39	10	109	10	383	42.1	9.33	2605	10	High	1
TRUE	Master Protein	sll0017	glutamate-1-semialdehyde aminomutase	48	12	193	12	433	45.9	5.27	6109	12	High	1
TRUE	Master Protein	sll0018	fructose-bisphosphate aldolase, class II	35	12	395	12	359	38.9	5.74	13065	12	High	1
TRUE	Master Protein	sll0019	1-deoxy-d-xylulose 5-phosphate reductoisomerase	53	14	175	14	394	42.5	5.02	4176	14	High	1
TRUE	Master Protein	sll0020	ATP-dependent Clp protease ATPase subunit	59	46	703	43	821	91.1	5.5	21837	46	High	1
TRUE	Master Protein	sll0022	unknown protein	18	3	37	3	249	26.6	9.58	182	3	High	1
TRUE	Master Protein	sll0023	hypothetical protein	25	9	107	9	447	51.6	4.63	3147	9	High	1
TRUE	Master Protein	sll0030	cmp operon transcriptional regulator, LysR family protein	17	4	25	4	304	34.1	7.53	497	4	High	1
TRUE	Master Protein	sll0033	carotene isomerase	19	8	97	8	501	55.7	6.48	2232	8	High	1
TRUE	Master Protein	sll0034	putative carboxypeptidase	18	4	40	4	258	28.6	6.13	535	4	High	1
TRUE	Master Protein	sll0036	hypothetical protein	32	10	124	10	433	45.9	5.07	3815	10	High	1
TRUE	Master Protein	sll0037	hypothetical protein	9	2	18	2	336	38.3	6.28	1061	2	High	1
TRUE	Master Protein	sll0038	positive phototaxis protein, two-component response regulator PatA subfamily	41	13	184	13	402	44.8	8.41	4073	13	High	1
TRUE	Master Protein	sll0039	positive phototaxis protein, two-component response regulator CheY subfamily	66	6	74	6	119	13.2	4.98	2185	6	High	1
TRUE	Master Protein	sll0041	phytochrome-like photoreceptor protein for positive phototaxis; homologous to methyl-accepting chemotaxis protein	40	33	474	33	1000	108.3	4.79	16013	33	High	1
TRUE	Master Protein	sll0042	methyl-accepting chemotaxis protein for positive phototaxis	52	7	76	7	163	17.7	5.26	2702	7	High	1
TRUE	Master Protein	sll0043	positive phototaxis protein, homologous to chemotaxis protein CheA, two-component hybrid histidine kinase	22	24	214	23	1402	153	4.64	6528	24	High	1
TRUE	Master Protein	sll0044	unknown protein	55	6	58	6	161	17.7	8.19	1025	6	High	1
TRUE	Master Protein	sll0045	sucrose phosphate synthase	3	2	5	2	720	81.4	5.77	285	2	High	1
TRUE	Master Protein	sll0048	unknown protein	46	12	112	12	312	34.8	5.01	2474	12	High	1
TRUE	Master Protein	sll0051	hypothetical protein	72	9	154	9	159	17.8	4.54	4734	9	High	1
TRUE	Master Protein	sll0053	biotin carboxylase	38	12	174	12	448	49.1	7.28	4485	12	High	1
TRUE	Master Protein	sll0057	heat shock protein GrpE	61	13	228	13	249	27.6	4.68	5498	13	High	1
TRUE	Master Protein	sll0058	DnaK protein 1, heat shock protein 70, molecular chaperone	42	26	430	26	692	75.1	4.69	11008	26	High	1
TRUE	Master Protein	sll0064	periplasmic protein, putative polar amino acid transport system substrate-binding protein	37	8	141	8	275	30.2	4.49	3500	8	High	1
TRUE	Master Protein	sll0065	acetolactate synthase small subunit	76	11	213	11	172	18.9	5.43	7208	11	High	1
TRUE	Master Protein	sll0066	unknown protein	24	6	83	6	315	34.1	4.87	2564	6	High	1
TRUE	Master Protein	sll0067	glutathione S-transferase	17	3	42	3	184	20.4	6.57	614	3	High	1
TRUE	Master Protein	sll0068	unknown protein	13	15	85	15	1209	134.6	6.01	1339	15	High	1
TRUE	Master Protein	sll0069	hypothetical protein	54	11	95	11	256	28.9	5.35	2137	11	High	1
TRUE	Master Protein	sll0070	phosphoribosylglycinamide formyltransferase	32	7	55	7	284	32.6	6.76	1502	7	High	1
TRUE	Master Protein	sll0071	hypothetical protein	11	3	26	3	333	38	8.38	583	3	High	1
TRUE	Master Protein	sll0078	threonyl-tRNA synthetase	26	16	202	16	603	68.8	5.43	6240	16	High	1
TRUE	Master Protein	sll0080	N-acetyl-gamma-glutamyl-phosphate reductase	51	14	246	14	351	38.2	6.71	9907	14	High	1
TRUE	Master Protein	sll0083	phosphoheptose isomerase	38	4	11	4	194	21.1	6.62	361	4	High	1
TRUE	Master Protein	sll0085	unknown protein	16	5	32	5	403	46.4	6.3	801	5	High	1
TRUE	Master Protein	sll0086	putative arsenical pump-driving ATPase	46	15	156	15	396	44.6	5.3	3667	15	High	1
TRUE	Master Protein	sll0088	hypothetical protein	8	2	9	2	240	27.4	6.32	135	2	High	1
TRUE	Master Protein	sll0095	hypothetical protein	4	2	4	2	531	60.7	8.88	56	2	High	1
TRUE	Master Protein	sll0096	hypothetical protein	27	10	77	10	448	49.7	6.43	2035	10	High	1
TRUE	Master Protein	sll0098	hypothetical protein	12	3	20	3	350	38.8	7.96	379	3	High	1
TRUE	Master Protein	sll0099	precorrin-6y C5, 15-methyltransferase (decarboxylating)	6	2	15	2	425	46.2	8.09	640	2	High	1
TRUE	Master Protein	sll0100	N-acyl-L-amino acid amidohydrolase	13	4	34	4	393	42.6	6.3	631	4	High	1
TRUE	Master Protein	sll0102	hypothetical protein	45	12	117	12	358	40.1	5.39	3639	12	High	1
TRUE	Master Protein	sll0103	hypothetical protein	38	14	173	14	420	45.8	5.5	5185	14	High	1
TRUE	Master Protein	sll0108	ammonium/methylammonium permease	5	2	22	2	507	53.5	6.01	246	2	High	1
TRUE	Master Protein	sll0109	chorismate mutase	46	4	55	4	127	14.4	6.3	1816	4	High	1
TRUE	Master Protein	sll0135	putative 5&#x27;-methylthioadenosine phosphorylase	13	3	37	3	318	34.5	6.86	1263	3	High	1
TRUE	Master Protein	sll0136	aminopeptidase P	41	14	158	14	441	49.5	5.63	3951	14	High	1
TRUE	Master Protein	sll0141	hypothetical protein	8	4	22	4	467	51	5.35	503	4	High	1
TRUE	Master Protein	sll0144	uridine monophosphate kinase	47	10	120	10	260	27.6	5.33	5250	10	High	1
TRUE	Master Protein	sll0145	ribosome releasing factor	70	13	229	13	182	20.2	5.81	4610	13	High	1
TRUE	Master Protein	sll0147	hypothetical protein	23	12	100	12	668	76.2	8.12	2383	12	High	1
TRUE	Master Protein	sll0148	hypothetical protein	23	12	164	12	735	78.5	5.91	4339	12	High	1
TRUE	Master Protein	sll0149	hypothetical protein	17	8	69	8	584	65.8	4.97	1136	8	High	1
TRUE	Master Protein	sll0157	hypothetical protein	34	4	25	4	256	28.1	4.79	497	4	High	1
TRUE	Master Protein	sll0158	1,4-alpha-glucan branching enzyme	38	23	357	23	770	89.5	5.62	9674	23	High	1
TRUE	Master Protein	sll0162	hypothetical protein	26	5	64	5	194	22.7	5.81	1838	5	High	1
TRUE	Master Protein	sll0163	WD-repeat protein	29	37	335	37	1693	189.8	5.94	6627	37	High	1
TRUE	Master Protein	sll0166	a fusion protein between uroporphyrinogen-III C-methyltransferase (CobA/CorA) and uroporphyrinogen-III synthase (HemD)	6	2	15	2	538	58.7	7.4	516	2	High	1
TRUE	Master Protein	sll0169	cell division protein Ftn2 homolog	23	14	171	14	714	79.4	5	4287	14	High	1
TRUE	Master Protein	sll0170	DnaK protein 2, heat shock protein 70, molecular chaperone	46	34	603	33	636	67.6	4.86	16640	34	High	1
TRUE	Master Protein	sll0171	probable aminomethyltransferase	42	12	132	12	372	41	5.74	3260	12	High	1
TRUE	Master Protein	sll0172	periplasmic protein, function unknown	25	3	53	3	152	16.3	5.38	1825	3	High	1
TRUE	Master Protein	sll0173	virginiamycin B hydrolase, periplasmic protein	36	9	191	9	352	38.5	6.8	6036	9	High	1
TRUE	Master Protein	sll0174	hypothetical protein	14	3	4	3	284	30.5	7.17	89	3	High	1
TRUE	Master Protein	sll0175	hypothetical protein	8	3	15	3	540	59.2	7.83	473	3	High	1
TRUE	Master Protein	sll0178	hypothetical protein	3	3	20	3	1319	151.8	5.41	367	3	High	1
TRUE	Master Protein	sll0179	glutamyl-tRNA synthetase	46	19	270	19	483	54	5.48	10062	19	High	1
TRUE	Master Protein	sll0180	hypothetical protein	50	18	288	18	501	53.9	5.78	15859	18	High	1
TRUE	Master Protein	sll0182	ABC transporter ATP-binding protein	12	6	41	6	661	74.2	6.39	711	6	High	1
TRUE	Master Protein	sll0184	group2 RNA polymerase sigma factor SigC	24	9	64	9	404	46.6	6.49	347	9	High	1
TRUE	Master Protein	sll0185	hypothetical protein	46	18	199	18	419	47	5.12	5472	18	High	1
TRUE	Master Protein	sll0188	unknown protein	20	7	79	7	501	52.4	5.12	2627	7	High	1
TRUE	Master Protein	sll0199	plastocyanin	44	4	65	4	126	13.1	6.77	544	4	High	1
TRUE	Master Protein	sll0202	glucose inhibited division protein	8	5	32	5	635	70.8	6.27	344	5	High	1
TRUE	Master Protein	sll0204	glucose inhibited division protein	16	6	50	6	456	50.1	6.38	971	6	High	1
TRUE	Master Protein	sll0207	glucose-1-phosphate thymidylyltransferase	52	14	160	14	393	42.8	6.46	5200	14	High	1
TRUE	Master Protein	sll0208	hypothetical protein	28	7	108	7	231	26.2	4.75	2594	7	High	1
TRUE	Master Protein	sll0209	hypothetical protein	34	12	133	12	340	37.6	6.05	2899	12	High	1
TRUE	Master Protein	sll0216	hypothetical protein	25	6	62	6	210	23.8	6.07	1065	6	High	1
TRUE	Master Protein	sll0217	flavoprotein	40	16	201	15	578	64	5.33	7659	16	High	1
TRUE	Master Protein	sll0218	hypothetical protein	16	2	5	2	172	19.6	5.55	137	2	High	1
TRUE	Master Protein	sll0219	flavoprotein	47	22	242	22	594	65.6	8	6142	22	High	1
TRUE	Master Protein	sll0220	L-glutamine:D-fructose-6-P amidotransferase	39	19	244	19	631	69.6	5.85	5258	19	High	1
TRUE	Master Protein	sll0221	bacterioferritin comigratory protein	38	4	26	4	184	20.4	4.86	310	4	High	1
TRUE	Master Protein	sll0223	NADH dehydrogenase subunit 2	4	2	67	2	521	55.3	5.91	1317	2	High	1
TRUE	Master Protein	sll0224	amino-acid ABC transporter binding protein	36	8	126	8	298	32.8	4.42	3849	8	High	1
TRUE	Master Protein	sll0226	photosystem I assembly related protein	31	7	72	7	188	20.4	10.05	1998	7	High	1
TRUE	Master Protein	sll0227	peptidyl-prolyl cis-trans isomerase B, periplasmic protein	32	7	108	7	246	26.6	5.14	2352	7	High	1
TRUE	Master Protein	sll0228	arginase	42	8	85	8	306	33.4	5.01	2153	8	High	1
TRUE	Master Protein	sll0230	hypothetical protein	40	4	47	4	101	10.9	6.13	1038	4	High	1
TRUE	Master Protein	sll0236	unknown protein	32	15	144	15	558	63.9	5.25	3217	15	High	1
TRUE	Master Protein	sll0242	unknown protein	6	4	42	4	929	102.3	7.56	1136	4	High	1
TRUE	Master Protein	sll0243	unknown protein	12	5	36	5	416	46.7	4.84	587	5	High	1
TRUE	Master Protein	sll0244	UDP-glucose 4-epimerase	33	7	63	7	338	37.1	6.58	1538	7	High	1
TRUE	Master Protein	sll0245	probable GTP binding protein	60	16	228	16	363	39.3	4.84	10078	16	High	1
TRUE	Master Protein	sll0248	flavodoxin	18	2	2	2	170	18.8	4.3	39	2	High	1
TRUE	Master Protein	sll0250	pantothenate metabolism flavoprotein	23	6	31	6	402	43.4	7.62	1182	6	High	1
TRUE	Master Protein	sll0254	probable phytoene dehydrogenase Rieske iron-sulfur component	10	5	35	5	650	71.8	6.27	602	5	High	1
TRUE	Master Protein	sll0258	cytochrome c550	43	7	83	7	160	17.9	4.93	2388	7	High	1
TRUE	Master Protein	sll0260	hypothetical protein	19	7	50	7	448	49.2	4.53	1388	7	High	1
TRUE	Master Protein	sll0263	unknown protein	10	2	4	2	239	27.3	7.3	24	2	High	1
TRUE	Master Protein	sll0267	unknown protein	9	12	60	12	1533	173.5	5.53	1367	12	High	1
TRUE	Master Protein	sll0268	hypothetical protein	23	2	18	2	135	14.4	5.55	868	2	High	1
TRUE	Master Protein	sll0271	N utilization substance protein B homolog	45	10	74	10	275	30.6	6.71	2649	10	High	1
TRUE	Master Protein	sll0272	hypothetical protein	50	4	70	4	141	15.8	8.31	2347	4	High	1
TRUE	Master Protein	sll0273	Na+/H+ antiporter	6	3	18	3	540	58.1	5.85	427	3	High	1
TRUE	Master Protein	sll0274	hypothetical protein	33	6	72	6	196	21.5	6.33	1675	6	High	1
TRUE	Master Protein	sll0281	unknown protein	20	5	38	5	390	43	4.86	888	5	High	1
TRUE	Master Protein	sll0283	hypothetical protein	16	6	78	6	412	47.5	7.83	1518	6	High	1
TRUE	Master Protein	sll0284	hypothetical protein	7	3	4	3	579	64.7	5.77	31	3	High	1
TRUE	Master Protein	sll0286	hypothetical protein YCF52	22	2	24	2	171	19.8	7.99	679	2	High	1
TRUE	Master Protein	sll0288	septum site-determining protein MinC	34	7	74	7	247	26.8	7.03	2088	7	High	1
TRUE	Master Protein	sll0289	septum site-determining protein MinD	52	13	158	13	266	29	5.41	5693	13	High	1
TRUE	Master Protein	sll0290	polyphosphate kinase	24	14	128	14	728	82.6	5.35	4152	14	High	1
TRUE	Master Protein	sll0293	unknown protein	22	3	81	3	170	18.6	4.92	3402	3	High	1
TRUE	Master Protein	sll0294	hypothetical protein	9	2	3	2	400	45.5	6.83	36	2	High	1
TRUE	Master Protein	sll0295	hypothetical protein	13	2	10	2	268	31.2	6.43	242	2	High	1
TRUE	Master Protein	sll0301	hypothetical protein	50	7	80	7	169	18.6	4.91	3390	7	High	1
TRUE	Master Protein	sll0306	RNA polymerase group 2 sigma factor	11	4	22	4	345	39.3	9.2	63	4	High	1
TRUE	Master Protein	sll0312	probable oligopeptides ABC transporter permease protein	15	6	35	6	337	37.9	8.37	458	6	High	1
TRUE	Master Protein	sll0314	periplasmic protein, function unknown	45	13	146	13	314	35.4	5.97	4121	13	High	1
TRUE	Master Protein	sll0318	hypothetical protein	41	7	76	7	212	24.1	9.38	2592	7	High	1
TRUE	Master Protein	sll0319	periplasmic protein, function unknown	32	6	86	6	297	32.3	4.93	3979	6	High	1
TRUE	Master Protein	sll0320	probable ribonuclease D	48	9	137	9	217	24.4	6.21	4450	9	High	1
TRUE	Master Protein	sll0321	unknown protein	17	7	37	7	498	56	6.77	204	7	High	1
TRUE	Master Protein	sll0325	hypothetical protein	9	4	22	4	496	55.5	5.03	447	4	High	1
TRUE	Master Protein	sll0329	6-phosphogluconate dehydrogenase	41	16	308	16	482	52.8	5.22	7529	16	High	1
TRUE	Master Protein	sll0335	hypothetical protein	25	10	92	10	481	53.7	5.54	2097	10	High	1
TRUE	Master Protein	sll0336	acetyl-CoA carboxylase beta subunit	36	11	131	11	326	36.4	6.86	3573	11	High	1
TRUE	Master Protein	sll0337	phosphate sensor, two-component sensor histidine kinase	11	4	28	4	383	43.6	5.78	345	4	High	1
TRUE	Master Protein	sll0359	hypothetical protein	66	10	238	10	128	14.1	7.49	5621	10	High	1
TRUE	Master Protein	sll0361	hypothetical protein	40	4	34	4	156	17.2	5.54	762	4	High	1
TRUE	Master Protein	sll0362	alanyl-tRNA synthetase	45	32	309	32	877	96.1	5.27	8442	32	High	1
TRUE	Master Protein	sll0368	uracil phosphoribosyltransferase	69	13	191	13	178	19.9	9.17	3484	13	High	1
TRUE	Master Protein	sll0369	unknown protein	11	2	17	2	142	15.9	9.52	358	2	High	1
TRUE	Master Protein	sll0370	carbamoyl-phosphate synthase, pyrimidine-specific, large chain	43	45	749	45	1105	121.5	5	17605	45	High	1
TRUE	Master Protein	sll0373	gamma-glutamyl phosphate reductase	47	16	182	16	433	46.3	5.63	4853	16	High	1
TRUE	Master Protein	sll0374	urea transport system ATP-binding protein	35	7	94	7	249	27.4	8.41	4904	7	High	1
TRUE	Master Protein	sll0376	unknown protein	31	2	44	2	101	11.4	5.06	2657	2	High	1
TRUE	Master Protein	sll0377	transcription-repair coupling factor	17	17	119	17	1162	130.4	6.61	2638	17	High	1
TRUE	Master Protein	sll0379	acyl-[acyl-carrier-protein]--UDP-N-acetylglucosamine o-acyltransferase	52	12	112	12	295	32.1	8.31	2913	12	High	1
TRUE	Master Protein	sll0380	probable glycosyltransferase	23	6	31	6	365	41.1	7.97	1120	6	High	1
TRUE	Master Protein	sll0381	hypothetical protein	19	3	28	3	294	31	4.86	1022	3	High	1
TRUE	Master Protein	sll0394	unknown protein	13	2	29	2	208	22.7	4.64	994	2	High	1
TRUE	Master Protein	sll0395	phosphoglycerate mutase	69	12	216	12	212	23.7	6.52	6792	12	High	1
TRUE	Master Protein	sll0396	two-component response regulator OmpR subfamily	32	7	54	7	224	26	5.33	1277	7	High	1
TRUE	Master Protein	sll0400	hypothetical protein	14	2	39	2	164	18.3	6.54	1964	2	High	1
TRUE	Master Protein	sll0401	citrate synthase	41	13	190	13	394	44.4	6.05	4777	13	High	1
TRUE	Master Protein	sll0402	aspartate aminotransferase	41	12	158	12	389	42.3	5.26	7383	12	High	1
TRUE	Master Protein	sll0404	glycolate oxidase subunit GlcD	28	12	123	12	492	53	5.01	4011	12	High	1
TRUE	Master Protein	sll0408	peptidyl-prolyl cis-trans isomerase	46	18	321	18	402	43.9	4.82	9054	18	High	1
TRUE	Master Protein	sll0410	hypothetical protein	26	5	51	5	166	18.9	7.81	980	5	High	1
TRUE	Master Protein	sll0412	hypothetical protein	12	4	23	4	419	47.5	8.53	1021	4	High	1
TRUE	Master Protein	sll0413	hypothetical protein	26	5	52	5	207	23.1	8.68	1523	5	High	1
TRUE	Master Protein	sll0414	hypothetical protein	45	10	112	10	286	31.5	6.39	4199	10	High	1
TRUE	Master Protein	sll0415	ATP-binding protein of ABC transporter	21	5	38	5	354	39.5	8.1	1004	5	High	1
TRUE	Master Protein	sll0416	60 kDa chaperonin 2, GroEL2, molecular chaperone	51	28	569	27	552	57.7	4.97	17369	28	High	1
TRUE	Master Protein	sll0418	2-methyl-6-phytylbenzoquinone methyltransferase	12	3	22	3	318	34.9	5.35	537	3	High	1
TRUE	Master Protein	sll0420	urease beta subunit	27	3	35	3	105	11.4	4.81	791	3	High	1
TRUE	Master Protein	sll0421	adenylosuccinate lyase	50	18	316	18	431	48.4	5.92	10032	18	High	1
TRUE	Master Protein	sll0422	asparaginase	51	15	250	15	329	34.9	6.55	8916	15	High	1
TRUE	Master Protein	sll0427	photosystem II manganese-stabilizing polypeptide	53	9	137	9	274	29.9	4.94	3922	9	High	1
TRUE	Master Protein	sll0430	HtpG, heat shock protein 90, molecular chaperone	50	29	374	29	658	75	5.03	13296	29	High	1
TRUE	Master Protein	sll0436	hypothetical protein	19	2	18	2	151	17.4	7.88	267	2	High	1
TRUE	Master Protein	sll0441	unknown protein	20	8	77	8	460	53.9	4.82	2834	8	High	1
TRUE	Master Protein	sll0443	unknown protein	51	15	209	15	469	51	4.77	9810	15	High	1
TRUE	Master Protein	sll0445	unknown protein	33	11	130	11	495	54.4	6.48	4910	11	High	1
TRUE	Master Protein	sll0446	unknown protein	48	36	417	36	1072	120.9	5.35	15071	36	High	1
TRUE	Master Protein	sll0447	unknown protein	29	5	24	5	241	28	9.04	728	5	High	1
TRUE	Master Protein	sll0449	unknown protein	10	3	11	3	372	42.6	8.18	290	3	High	1
TRUE	Master Protein	sll0450	cytochrome b subunit of nitric oxide reductase	12	6	45	6	736	81.2	6.27	1235	6	High	1
TRUE	Master Protein	sll0451	hypothetical protein	22	4	31	4	154	17.6	6.07	803	4	High	1
TRUE	Master Protein	sll0454	phenylalanyl-tRNA synthetase alpha chain	56	19	265	19	331	37.1	6.15	5930	19	High	1
TRUE	Master Protein	sll0455	homoserine dehydrogenase	23	7	110	7	433	45.5	5.01	5285	7	High	1
TRUE	Master Protein	sll0456	hypothetical protein	30	6	77	6	333	37.4	7.15	2514	6	High	1
TRUE	Master Protein	sll0459	excinuclease ABC subunit B	26	15	155	15	669	76.8	5.34	2910	15	High	1
TRUE	Master Protein	sll0461	gamma-glutamyl phosphate reductase	40	12	147	12	420	45.7	5.85	5227	12	High	1
TRUE	Master Protein	sll0467	S-adenosylmethionine:tRNA ribosyltransferase-isomerase	27	7	57	7	366	41.2	6.39	2402	7	High	1
TRUE	Master Protein	sll0469	ribose-phosphate pyrophosphokinase	38	11	102	11	333	36.4	7.2	4029	11	High	1
TRUE	Master Protein	sll0470	hypothetical protein	31	5	65	5	186	20.7	8.78	2656	5	High	1
TRUE	Master Protein	sll0480	probable aminotransferase	65	23	337	23	412	45.1	5.62	9609	23	High	1
TRUE	Master Protein	sll0485	two-component response regulator NarL subfamily	11	2	4	2	299	34.1	5.43	72	2	High	1
TRUE	Master Protein	sll0486	circadian clock protein KaiB homolog	57	4	34	4	102	11.7	4.63	706	4	High	1
TRUE	Master Protein	sll0487	hypothetical protein	25	9	120	9	402	45.8	5.34	3313	9	High	1
TRUE	Master Protein	sll0488	hypothetical protein	8	2	23	2	203	22.6	4.86	271	2	High	1
TRUE	Master Protein	sll0489	ATP-binding protein of ABC transporter	11	3	24	3	342	37.9	5.58	428	3	High	1
TRUE	Master Protein	sll0493	hypothetical protein	59	12	151	12	228	25.2	6.23	3505	12	High	1
TRUE	Master Protein	sll0495	asparaginyl-tRNA synthetase	31	15	205	15	513	58	5.81	3546	15	High	1
TRUE	Master Protein	sll0497	hypothetical protein	18	4	56	4	275	31.5	5.74	1990	4	High	1
TRUE	Master Protein	sll0498	hypothetical protein	12	2	15	2	150	16.6	8.28	500	2	High	1
TRUE	Master Protein	sll0499	hypothetical protein	10	6	23	6	948	104.8	4.72	396	6	High	1
TRUE	Master Protein	sll0501	probable glycosyltransferase	13	4	36	4	318	36.6	8.27	925	4	High	1
TRUE	Master Protein	sll0502	arginyl-tRNA-synthetase	51	24	251	24	584	65.2	5.01	7904	24	High	1
TRUE	Master Protein	sll0504	diaminopimelate decarboxylase	32	11	124	11	469	50.8	5.45	3669	11	High	1
TRUE	Master Protein	sll0505	hypothetical protein	13	3	27	3	303	33.6	9.32	343	3	High	1
TRUE	Master Protein	sll0506	undecaprenyl pyrophosphate synthetase	30	6	67	6	249	28.8	7.11	1923	6	High	1
TRUE	Master Protein	sll0507	probable cation transporter	14	4	35	4	387	45.3	4.83	1506	4	High	1
TRUE	Master Protein	sll0509	similar to 5&#x27;,5&#x27;&#x27;&#x27;-P-1,P-4-tetraphosphate phosphorylase II	16	4	48	4	302	33.9	7.11	643	4	High	1
TRUE	Master Protein	sll0513	hypothetical protein	45	10	98	10	277	31.1	6.32	1643	10	High	1
TRUE	Master Protein	sll0514	hypothetical protein	5	2	17	2	554	62.4	6.27	296	2	High	1
TRUE	Master Protein	sll0518	unknown protein	46	17	261	17	385	43.1	8.38	5375	17	High	1
TRUE	Master Protein	sll0519	NADH dehydrogenase subunit 1	25	8	106	8	372	40.5	5.06	2776	8	High	1
TRUE	Master Protein	sll0520	NADH dehydrogenase subunit NdhI	60	13	433	13	193	22.1	6.76	8861	13	High	1
TRUE	Master Protein	sll0521	NADH dehydrogenase subunit 6	15	3	78	3	198	21.5	5.48	1799	3	High	1
TRUE	Master Protein	sll0524	hypothetical protein	33	10	109	10	447	47.4	5.15	2773	10	High	1
TRUE	Master Protein	sll0529	hypothetical protein	42	23	437	23	731	78.3	5.6	17295	23	High	1
TRUE	Master Protein	sll0533	trigger factor	59	23	457	23	471	52.6	4.41	17037	23	High	1
TRUE	Master Protein	sll0534	ATP-dependent Clp protease proteolytic subunit 2	41	7	122	6	226	24.8	4.82	2207	7	High	1
TRUE	Master Protein	sll0535	ATP-dependent Clp protease ATPase subunit	15	5	42	5	445	49.3	5.31	833	5	High	1
TRUE	Master Protein	sll0540	phosphate-binding protein PstS homolog	34	6	61	6	307	32.5	4.93	1872	6	High	1
TRUE	Master Protein	sll0541	delta-9 acyl-lipid desaturase DesC1	10	3	29	3	318	37.2	8.85	494	3	High	1
TRUE	Master Protein	sll0542	acetyl-coenzyme A synthetase	41	24	352	24	653	73	5.76	8536	24	High	1
TRUE	Master Protein	sll0544	hypothetical protein	8	2	13	2	333	37.2	6.43	174	2	High	1
TRUE	Master Protein	sll0545	hypothetical protein	10	2	23	2	240	27.2	9.25	400	2	High	1
TRUE	Master Protein	sll0546	probable translation initiation factor	68	5	49	5	111	11.9	9.33	1260	5	High	1
TRUE	Master Protein	sll0547	unknown protein	24	3	34	3	220	24.8	5.11	640	3	High	1
TRUE	Master Protein	sll0550	flavoprotein	56	25	365	24	573	63.5	5.9	11559	25	High	1
TRUE	Master Protein	sll0553	hypothetical protein	33	7	103	7	306	33.8	4.93	4631	7	High	1
TRUE	Master Protein	sll0554	ferredoxin-thioredoxin reductase, catalytic chain	55	5	97	5	118	13.4	5	2237	5	High	1
TRUE	Master Protein	sll0556	Na+/H+ antiporter	6	3	12	3	631	67.3	5.95	75	3	High	1
TRUE	Master Protein	sll0558	hypothetical protein YCF53	44	9	99	9	233	26.4	6.39	2378	9	High	1
TRUE	Master Protein	sll0563	unknown protein	35	6	41	6	210	23.4	7.4	888	6	High	1
TRUE	Master Protein	sll0564	hypothetical protein	9	2	16	2	327	37.5	6.93	149	2	High	1
TRUE	Master Protein	sll0565	hypothetical protein	17	2	8	2	133	15.2	4.7	304	2	High	1
TRUE	Master Protein	sll0567	ferric uptake regulation protein	45	5	41	5	165	19.1	7.27	1022	5	High	1
TRUE	Master Protein	sll0569	RecA gene product	49	13	278	13	354	37.8	5.22	12404	13	High	1
TRUE	Master Protein	sll0572	hypothetical protein	17	7	79	7	470	52	6.37	1900	7	High	1
TRUE	Master Protein	sll0575	probable lipopolysaccharide ABC transporter ATP binding subunit	26	5	54	5	254	28.2	5.73	1203	5	High	1
TRUE	Master Protein	sll0576	putative sugar-nucleotide epimerase/dehydratease	50	13	339	13	312	34.9	7.62	10771	13	High	1
TRUE	Master Protein	sll0578	phosphoribosylaminoimidazole carboxylase ATPase subunit	28	8	64	8	388	42.6	5.19	2228	8	High	1
TRUE	Master Protein	sll0585	hypothetical protein	42	8	70	8	317	34.7	6.68	2196	8	High	1
TRUE	Master Protein	sll0587	pyruvate kinase	34	13	152	13	473	52	5.74	3554	13	High	1
TRUE	Master Protein	sll0588	unknown protein	11	2	48	2	153	16.5	5.45	445	2	High	1
TRUE	Master Protein	sll0593	glucokinase	24	7	83	7	355	37.7	5.36	2526	7	High	1
TRUE	Master Protein	sll0595	unknown protein	13	2	12	2	143	15.8	8.15	136	2	High	1
TRUE	Master Protein	sll0596	hypothetical protein	46	7	111	7	244	26.3	6.1	1483	7	High	1
TRUE	Master Protein	sll0597	hypothetical protein	7	3	29	3	375	40.8	8.91	336	3	High	1
TRUE	Master Protein	sll0601	nitrilase homolog	26	5	92	5	272	30.2	6.27	2508	5	High	1
TRUE	Master Protein	sll0602	hypothetical protein	26	13	185	13	691	77.7	4.87	5274	13	High	1
TRUE	Master Protein	sll0603	menaquinone biosynthesis protein MenD	6	2	3	2	595	66.1	6.28	74	2	High	1
TRUE	Master Protein	sll0606	hypothetical protein	30	10	97	10	476	50.6	6.11	2675	10	High	1
TRUE	Master Protein	sll0616	preprotein translocase SecA subunit	56	46	580	46	932	106.9	5.12	16280	46	High	1
TRUE	Master Protein	sll0617	plasma membrane protein essential for thylakoid formation	24	7	168	7	267	28.9	5.03	4779	7	High	1
TRUE	Master Protein	sll0622	quinolinate synthetase	11	2	5	2	318	35.4	5.95	40	2	High	1
TRUE	Master Protein	sll0623	unknown protein	32	4	21	4	229	24.3	4.64	870	4	High	1
TRUE	Master Protein	sll0625	unknown protein	47	7	75	7	225	25.6	6.14	2527	7	High	1
TRUE	Master Protein	sll0626	putative neutral invertase	8	4	42	4	489	56.7	7.43	1114	4	High	1
TRUE	Master Protein	sll0629	alternative photosystem I reaction center subunit X	9	2	46	2	128	13.7	9.51	870	2	High	1
TRUE	Master Protein	sll0630	unknown protein	66	10	96	10	145	16.5	6.16	3174	10	High	1
TRUE	Master Protein	sll0631	L-aspartate oxidase	25	11	84	11	553	60.5	6.46	1466	11	High	1
TRUE	Master Protein	sll0634	photosystem I biogenesis protein BtpA	42	6	81	6	287	30	5.44	3097	6	High	1
TRUE	Master Protein	sll0635	probable thiamine-phosphate pyrophosphorylase	30	9	89	9	343	37.9	5.5	2447	9	High	1
TRUE	Master Protein	sll0638	periplasmic protein, function unknown	9	4	44	4	449	49.4	5	776	4	High	1
TRUE	Master Protein	sll0639	hypothetical protein	19	4	28	4	417	45.9	5.36	835	4	High	1
TRUE	Master Protein	sll0640	probable sodium/sulfate symporter	17	10	87	10	612	66.7	6.13	2832	10	High	1
TRUE	Master Protein	sll0641	unknown protein	3	2	3	2	509	58.5	8.87	0	2	High	1
TRUE	Master Protein	sll0643	urease accessory protein G	33	5	42	5	206	22	5.27	1274	5	High	1
TRUE	Master Protein	sll0644	probable esterase	8	2	16	2	331	36.4	6.96	612	2	High	1
TRUE	Master Protein	sll0645	unknown protein	29	5	60	5	255	27.1	5.07	1229	5	High	1
TRUE	Master Protein	sll0647	unknown protein	14	4	34	4	256	28.7	5.52	594	4	High	1
TRUE	Master Protein	sll0649	two-component response regulator OmpR subfamily	36	7	64	7	245	28.4	5.22	1273	7	High	1
TRUE	Master Protein	sll0659	hypothetical protein	20	9	85	9	522	58.4	5.59	2094	9	High	1
TRUE	Master Protein	sll0660	pyridoxal phosphate biosynthetic protein PdxA	21	5	67	5	349	37.2	5.35	1901	5	High	1
TRUE	Master Protein	sll0661	hypothetical protein YCF35	27	3	29	3	128	14.4	5.21	834	3	High	1
TRUE	Master Protein	sll0662	4Fe-4S type iron-sulfur protein	26	2	7	2	133	15.1	4.98	277	2	High	1
TRUE	Master Protein	sll0672	cation-transporting p-type ATPase PacL	34	24	266	23	945	102.4	5.57	8100	24	High	1
TRUE	Master Protein	sll0676	hypothetical protein	17	3	35	3	180	20.7	6.57	472	3	High	1
TRUE	Master Protein	sll0679	periplasmic phosphate-binding protein of ABC transporter	15	4	27	4	336	36.8	4.77	506	4	High	1
TRUE	Master Protein	sll0680	phosphate-binding periplasmic protein precursor (PBP)	26	6	131	6	383	40	4.69	7178	6	High	1
TRUE	Master Protein	sll0685	hypothetical protein	30	3	4	3	162	17.2	9.72	152	3	High	1
TRUE	Master Protein	sll0689	Na+/H+ antiporter	16	8	142	8	461	47.8	4.61	3300	8	High	1
TRUE	Master Protein	sll0698	drug sensory protein A, low temperature sensor, two-component sensor histidine kinase	27	14	93	14	663	74.5	5.08	1842	14	High	1
TRUE	Master Protein	sll0703	unknown protein	23	8	72	8	399	44.7	5.62	1369	8	High	1
TRUE	Master Protein	sll0708	dimethyladenosine transferase	18	4	22	4	284	31.6	9	952	4	High	1
TRUE	Master Protein	sll0709	putative endonuclease	22	9	78	9	462	54.1	7.99	2320	9	High	1
TRUE	Master Protein	sll0711	isopentenyl monophosphate kinase	28	6	57	6	315	34.1	6.46	2107	6	High	1
TRUE	Master Protein	sll0712	cysteine synthase	72	16	214	16	325	34.7	5.4	7956	16	High	1
TRUE	Master Protein	sll0726	phosphoglucomutase	70	30	489	30	567	61.1	6.11	13909	30	High	1
TRUE	Master Protein	sll0728	acetyl-CoA carboxylase alpha subunit	37	10	99	10	326	36	6.67	3350	10	High	1
TRUE	Master Protein	sll0735	hypothetical protein	43	18	353	18	529	62	6.25	9099	18	High	1
TRUE	Master Protein	sll0736	hypothetical protein	12	3	20	3	408	46.8	6.46	535	3	High	1
TRUE	Master Protein	sll0737	hypothetical protein	6	5	25	5	861	96.6	6.67	609	5	High	1
TRUE	Master Protein	sll0740	hypothetical protein	20	5	20	5	235	27	8.28	225	5	High	1
TRUE	Master Protein	sll0741	pyruvate flavodoxin oxidoreductase	16	14	92	14	1199	131.4	5.69	2671	14	High	1
TRUE	Master Protein	sll0744	hypothetical protein	23	6	36	6	343	38.4	5.08	1125	6	High	1
TRUE	Master Protein	sll0745	phosphofructokinase	17	5	44	5	384	41.7	5.86	905	5	High	1
TRUE	Master Protein	sll0749	hypothetical protein	28	3	54	3	199	21.2	4.74	3268	3	High	1
TRUE	Master Protein	sll0750	two-component sensor histidine kinase, KaiC-interacting protein, involved in circadian rhythm	14	5	38	5	383	43.4	6.6	896	5	High	1
TRUE	Master Protein	sll0752	hypothetical protein	28	6	91	6	287	31.4	4.89	5099	6	High	1
TRUE	Master Protein	sll0753	FolD bifunctional protein	63	14	182	14	294	30.9	6.01	5034	14	High	1
TRUE	Master Protein	sll0754	ribosome binding factor A	55	6	83	6	133	14.7	5.91	2291	6	High	1
TRUE	Master Protein	sll0755	thioredoxin peroxidase	45	7	113	7	200	22.5	4.96	3935	7	High	1
TRUE	Master Protein	sll0756	unknown protein	31	4	52	4	202	21.8	7.96	1819	4	High	1
TRUE	Master Protein	sll0757	amidophosphoribosyltransferase	49	16	188	16	495	53.6	5.76	4802	16	High	1
TRUE	Master Protein	sll0759	ABC transporter ATP-binding protein	43	12	121	12	347	37.6	7.37	3639	12	High	1
TRUE	Master Protein	sll0760	hypothetical protein YCF38	16	3	22	3	294	31.7	9.13	502	3	High	1
TRUE	Master Protein	sll0764	urea transport system ATP-binding protein	42	11	129	11	373	41.2	5.02	3657	11	High	1
TRUE	Master Protein	sll0766	DNA repair protein RadC	25	4	31	4	243	27	7.3	1298	4	High	1
TRUE	Master Protein	sll0767	50S ribosomal protein L20	37	7	76	7	117	13.5	12.02	1351	7	High	1
TRUE	Master Protein	sll0771	glucose transport protein	12	6	91	6	468	49.7	9.39	1579	6	High	1
TRUE	Master Protein	sll0776	serine/threonine kinase	23	10	74	10	505	55.2	7.03	1137	10	High	1
TRUE	Master Protein	sll0777	putative carboxypeptidase	10	2	3	2	305	34	6.8	67	2	High	1
TRUE	Master Protein	sll0781	hypothetical protein	54	7	108	7	155	18.6	6.24	4707	7	High	1
TRUE	Master Protein	sll0788	hypothetical protein	13	3	36	3	196	22.9	6.96	509	3	High	1
TRUE	Master Protein	sll0790	two-component sensor histidine kinase	12	4	29	4	458	51	6.71	690	4	High	1
TRUE	Master Protein	sll0804	hypothetical protein	7	2	4	2	453	49.1	6.6	55	2	High	1
TRUE	Master Protein	sll0807	pentose-5-phosphate-3-epimerase	29	6	78	6	230	25	5.43	2667	6	High	1
TRUE	Master Protein	sll0813	cytochrome c oxidase subunit II	22	6	86	6	300	33.4	7.61	2332	6	High	1
TRUE	Master Protein	sll0815	unknown protein	23	5	20	5	264	30.3	8.22	517	5	High	1
TRUE	Master Protein	sll0816	probable oxidoreductase	27	10	85	10	371	41.5	7.12	1089	10	High	1
TRUE	Master Protein	sll0818	tetrapyrrole methylase family protein	15	3	13	3	279	30.8	5.64	106	3	High	1
TRUE	Master Protein	sll0819	photosystem I reaction center subunit III precursor (PSI-F), plastocyanin (cyt c553) docking protein	53	9	95	9	165	18.2	7.37	2047	9	High	1
TRUE	Master Protein	sll0822	hypothetical protein	72	10	234	10	129	14	8.59	11337	10	High	1
TRUE	Master Protein	sll0827	hypothetical protein	20	8	65	8	496	58.1	5.3	1546	8	High	1
TRUE	Master Protein	sll0828	putative amidase	41	13	159	13	506	54.2	5.73	4592	13	High	1
TRUE	Master Protein	sll0830	elongation factor EF-G	39	21	219	21	669	73.3	5	6260	21	High	1
TRUE	Master Protein	sll0833	probable oligopeptides ABC transporter permease protein	8	2	37	2	371	40.3	9.36	1350	2	High	1
TRUE	Master Protein	sll0837	periplasmic protein, function unknown	49	14	224	14	294	32.9	4.81	6019	14	High	1
TRUE	Master Protein	sll0838	orotidine 5&#x27; monophosphate decarboxylase	34	6	67	6	231	24.7	5.63	2819	6	High	1
TRUE	Master Protein	sll0839	hypothetical protein	11	2	15	2	197	21.6	8.5	41	2	High	1
TRUE	Master Protein	sll0842	neopullulanase	18	6	41	6	508	58	5.25	1856	6	High	1
TRUE	Master Protein	sll0844	tRNA (5-methylaminomethyl-2-thiouridylate)-methyltransferase	7	2	11	2	358	39.1	6.23	102	2	High	1
TRUE	Master Protein	sll0848	chromosomal replication initiator protein DnaA	5	2	12	2	447	50	6.42	202	2	High	1
TRUE	Master Protein	sll0849	photosystem II reaction center D2 protein	24	7	287	7	352	39.5	5.55	7503	7	High	1
TRUE	Master Protein	sll0851	photosystem II CP43 protein	29	14	362	14	460	50.3	6.6	8521	14	High	1
TRUE	Master Protein	sll0853	hypothetical protein	30	5	85	5	186	21.2	5.87	2389	5	High	1
TRUE	Master Protein	sll0854	hypothetical protein	40	10	100	10	308	34.5	5.12	2144	10	High	1
TRUE	Master Protein	sll0858	hypothetical protein	38	7	59	7	197	22.6	10.43	1339	7	High	1
TRUE	Master Protein	sll0861	hypothetical protein	23	6	61	6	305	32.2	5.27	2007	6	High	1
TRUE	Master Protein	sll0862	hypothetical protein	3	2	12	2	503	54.4	8.69	316	2	High	1
TRUE	Master Protein	sll0867	hypothetical protein	21	7	44	7	402	45.8	6.6	429	7	High	1
TRUE	Master Protein	sll0871	hypothetical protein	16	2	27	2	142	15.8	9.73	612	2	High	1
TRUE	Master Protein	sll0872	unknown protein	28	4	81	4	130	13.9	6.64	2934	4	High	1
TRUE	Master Protein	sll0873	carboxynorspermidine decarboxylase	26	7	81	7	387	43.2	5.49	2608	7	High	1
TRUE	Master Protein	sll0877	hypothetical protein	37	12	84	12	456	51.9	5.77	3463	12	High	1
TRUE	Master Protein	sll0886	hypothetical protein	21	4	18	4	279	30.9	4.74	602	4	High	1
TRUE	Master Protein	sll0887	putative modulator of DNA gyrase; PmbA homolog	36	12	144	12	446	47.6	4.94	4149	12	High	1
TRUE	Master Protein	sll0888	hypothetical protein	21	4	43	4	190	21.9	4.94	1031	4	High	1
TRUE	Master Protein	sll0891	malate dehydrogenase	29	7	91	7	324	34.3	5.03	3074	7	High	1
TRUE	Master Protein	sll0895	CysQ protein homolog	24	6	44	6	291	32.2	4.81	931	6	High	1
TRUE	Master Protein	sll0897	DnaJ protein, heat shock protein 40, molecular chaperone	47	13	154	13	377	40.8	7.34	5388	13	High	1
TRUE	Master Protein	sll0898	hypothetical protein	8	2	23	2	369	41.9	6.16	480	2	High	1
TRUE	Master Protein	sll0899	UDP-N-acetylglucosamine pyrophosphorylase	38	15	216	15	456	48.9	6.07	5326	15	High	1
TRUE	Master Protein	sll0900	ATP phosphoribosyltransferase	48	9	98	9	210	23.4	7.5	2205	9	High	1
TRUE	Master Protein	sll0901	phosphoribosylaminoimidazole carboxylase	33	4	14	4	176	18.6	6.15	185	4	High	1
TRUE	Master Protein	sll0902	ornithine carbamoyltransferase	56	14	224	14	308	33.6	5.64	6958	14	High	1
TRUE	Master Protein	sll0905	hypothetical protein	14	2	18	2	195	20.6	6.76	480	2	High	1
TRUE	Master Protein	sll0909	unknown protein	11	2	14	2	228	26.4	4.68	481	2	High	1
TRUE	Master Protein	sll0911	unknown protein	26	2	2	2	128	14.8	9.73	26	2	High	1
TRUE	Master Protein	sll0912	ABC transporter ATP binding protein	7	4	29	4	636	72.1	5.31	581	4	High	1
TRUE	Master Protein	sll0913	hypothetical protein	11	2	13	2	201	23	4.93	228	2	High	1
TRUE	Master Protein	sll0914	unknown protein	14	4	24	4	376	43	6.04	542	4	High	1
TRUE	Master Protein	sll0915	periplasmic protease	38	16	172	16	524	59.6	5.15	5001	16	High	1
TRUE	Master Protein	sll0916	precorrin isomerase, precorrin-8X methylmutase	35	4	28	4	217	23.3	6.64	913	4	High	1
TRUE	Master Protein	sll0920	phosphoenolpyruvate carboxylase	46	37	484	37	1034	118.9	5.78	14918	37	High	1
TRUE	Master Protein	sll0921	two-component response regulator NarL subfamily	27	6	56	6	222	24.2	4.92	1295	6	High	1
TRUE	Master Protein	sll0923	unknown protein	40	21	323	21	756	83.6	4.98	12437	21	High	1
TRUE	Master Protein	sll0927	S-adenosylmethionine synthetase	37	14	223	14	409	43.9	5.1	5216	14	High	1
TRUE	Master Protein	sll0928	allophycocyanin-B	75	12	223	12	161	17.9	5.58	6213	12	High	1
TRUE	Master Protein	sll0931	hypothetical protein	20	2	32	2	156	16.6	5.55	1012	2	High	1
TRUE	Master Protein	sll0933	hypothetical protein	20	3	35	3	158	17.6	10.15	910	3	High	1
TRUE	Master Protein	sll0934	carboxysome formation protein CcmA	46	14	210	14	351	37.6	6.37	4955	14	High	1
TRUE	Master Protein	sll0936	putative oxidoreductase	45	20	243	20	501	55.2	5.35	5458	20	High	1
TRUE	Master Protein	sll0938	aspartate transaminase	17	4	39	4	391	42	5.64	605	4	High	1
TRUE	Master Protein	sll0945	glycogen synthase	64	25	361	25	477	54.3	6.09	13086	25	High	1
TRUE	Master Protein	sll0947	light repressed protein A homolog	66	10	185	10	191	21.9	6.54	5197	10	High	1
TRUE	Master Protein	sll0981	unknown protein	28	4	41	4	165	18.9	8	1212	4	High	1
TRUE	Master Protein	sll0982	unknown protein	88	9	121	9	128	14.3	4.92	3705	9	High	1
TRUE	Master Protein	sll0985	unknown protein	4	3	20	3	680	76.5	8.62	78	3	High	1
TRUE	Master Protein	sll0990	glutathione-dependent formaldehyde dehydrogenase	26	8	56	8	369	39.2	6.52	1771	8	High	1
TRUE	Master Protein	sll0993	potassium channel	8	2	8	2	365	40.5	7.39	254	2	High	1
TRUE	Master Protein	sll0994	hypothetical protein	11	3	37	3	269	29.3	4.87	479	3	High	1
TRUE	Master Protein	sll0995	hypothetical protein	26	3	34	3	231	26.2	4.73	695	3	High	1
TRUE	Master Protein	sll0997	hypothetical protein	28	8	76	8	363	40.6	4.53	2163	8	High	1
TRUE	Master Protein	sll0998	LysR family transcriptional regulator	61	18	257	18	345	38	5.76	10360	18	High	1
TRUE	Master Protein	sll1002	hypothetical protein YCF22	23	7	58	7	456	49.2	5.06	2492	7	High	1
TRUE	Master Protein	sll1004	hypothetical protein	21	6	73	6	394	43.8	5.88	2496	6	High	1
TRUE	Master Protein	sll1018	dihydroorotase	18	6	52	6	441	48.1	5.44	828	6	High	1
TRUE	Master Protein	sll1019	hydroxyacylglutathione hydrolase	9	2	22	2	257	28.7	6.8	815	2	High	1
TRUE	Master Protein	sll1020	probable glycosyltransferase	30	7	31	7	273	31.3	6.1	689	7	High	1
TRUE	Master Protein	sll1021	hypothetical protein	56	33	496	33	673	74.4	5.12	16640	33	High	1
TRUE	Master Protein	sll1023	succinyl-CoA synthetase beta chain	31	10	109	10	401	44	5.05	3577	10	High	1
TRUE	Master Protein	sll1025	hypothetical protein	14	4	29	4	392	42.9	6.8	671	4	High	1
TRUE	Master Protein	sll1027	NADH-dependent glutamate synthase small subunit	62	27	372	27	494	54.1	5.52	9223	27	High	1
TRUE	Master Protein	sll1028	carbon dioxide concentrating mechanism protein CcmK	72	9	480	5	103	11.1	5.41	13275	9	High	1
TRUE	Master Protein	sll1029	carbon dioxide concentrating mechanism protein CcmK	75	9	149	5	111	12.1	6.55	3191	9	High	1
TRUE	Master Protein	sll1030	carbon dioxide concentrating mechanism protein CcmL, putative carboxysome assembly protein	48	4	61	4	100	10.6	9.17	3326	4	High	1
TRUE	Master Protein	sll1031	carbon dioxide concentrating mechanism protein CcmM, putative carboxysome structural protein	57	31	539	31	687	73.1	8.59	16655	31	High	1
TRUE	Master Protein	sll1032	carbon dioxide concentrating mechanism protein CcmN, putative carboxysome assembly protein	25	4	65	4	241	25	4.7	2698	4	High	1
TRUE	Master Protein	sll1033	probable protein phosphatase	32	16	200	16	668	73.7	4.46	6402	16	High	1
TRUE	Master Protein	sll1035	uracil phosphoribosyltransferase	68	13	183	13	216	23.6	6.39	3520	13	High	1
TRUE	Master Protein	sll1036	hypothetical protein	12	3	12	3	292	32.6	5.33	253	3	High	1
TRUE	Master Protein	sll1039	hypothetical protein	15	4	31	4	334	38.5	6.62	638	4	High	1
TRUE	Master Protein	sll1041	similar to sulfate transport ATP-binding protein CysA	28	5	46	5	260	28.6	5.64	1293	5	High	1
TRUE	Master Protein	sll1043	polyribonucleotide nucleotidyltransferase	65	40	790	40	718	77.8	5.27	22467	40	High	1
TRUE	Master Protein	sll1045	mutator MutT protein	38	4	63	4	136	15.1	5.26	1136	4	High	1
TRUE	Master Protein	sll1049	hypothetical protein	31	11	110	11	564	63.9	5.06	2760	11	High	1
TRUE	Master Protein	sll1051	phycocyanin alpha-subunit phycocyanobilin lyase	29	5	50	5	214	23.2	5	1277	5	High	1
TRUE	Master Protein	sll1053	hypothetical protein	62	25	285	25	520	56.2	4.97	10760	25	High	1
TRUE	Master Protein	sll1054	hypothetical protein	36	7	127	7	187	21	4.79	3044	7	High	1
TRUE	Master Protein	sll1056	phosphoribosylformyl glycinamidine synthetase II	47	20	268	20	768	81.8	4.83	9937	20	High	1
TRUE	Master Protein	sll1058	dihydrodipicolinate reductase	41	8	115	8	275	29.1	5.55	2704	8	High	1
TRUE	Master Protein	sll1059	adenylate kinase	58	8	131	8	181	20.3	5	3852	8	High	1
TRUE	Master Protein	sll1060	hypothetical protein	6	6	53	6	1009	114.8	8.43	698	6	High	1
TRUE	Master Protein	sll1064	hypothetical protein	8	4	30	4	568	64.7	5.77	869	4	High	1
TRUE	Master Protein	sll1069	3-oxoacyl-[acyl-carrier-protein] synthase II	54	15	232	15	416	44	5.73	8465	15	High	1
TRUE	Master Protein	sll1070	transketolase	30	18	474	18	670	71.7	5.57	14352	18	High	1
TRUE	Master Protein	sll1071	hypothetical protein	16	4	36	4	275	30.5	5.22	794	4	High	1
TRUE	Master Protein	sll1074	leucyl-tRNA synthetase	44	30	323	30	869	98.2	5.29	10770	30	High	1
TRUE	Master Protein	sll1085	glycerol-3-phosphate dehydrogenase	17	7	27	7	553	61.5	6.54	314	7	High	1
TRUE	Master Protein	sll1087	similar to sodium/glucose cotransporter	6	3	35	3	512	54.3	5.91	783	3	High	1
TRUE	Master Protein	sll1089	periplasmic protein, function unknown	26	3	51	3	213	23.5	4.97	1520	3	High	1
TRUE	Master Protein	sll1091	geranylgeranyl hydrogenase	53	20	324	20	407	44.9	8	8692	20	High	1
TRUE	Master Protein	sll1096	30S ribosomal protein S12	25	4	58	4	126	14.2	11.22	1174	4	High	1
TRUE	Master Protein	sll1097	30S ribosomal protein S7	51	7	135	7	156	17.4	10.45	3716	7	High	1
TRUE	Master Protein	sll1098	elongation factor EF-G	52	29	448	29	691	75.4	5.05	14077	29	High	1
TRUE	Master Protein	sll1099	elongation factor Tu	78	31	1641	31	399	43.7	5.3	50791	31	High	1
TRUE	Master Protein	sll1101	30S ribosomal protein S10	65	10	245	10	105	12	9.77	4033	10	High	1
TRUE	Master Protein	sll1103	integral membrane protein (large) of a TRAP-type permease that mediates sodium-dependent glutamate transport GtrB	7	3	5	3	445	47.3	5.38	36	3	High	1
TRUE	Master Protein	sll1104	periplasmic substrate-binding protein of a TRAP-type permease that mediates sodium-dependent glutamate transport GtrC	19	4	25	4	296	32.6	7.99	325	4	High	1
TRUE	Master Protein	sll1106	hypothetical protein	44	7	87	7	171	18	4.82	4136	7	High	1
TRUE	Master Protein	sll1107	type IV pilus biogenesis protein PilI homolog	20	5	29	5	258	28.4	9.58	433	5	High	1
TRUE	Master Protein	sll1108	stationary-phase survival protein SurE homolog	30	7	54	7	275	30.4	5.8	1127	7	High	1
TRUE	Master Protein	sll1109	hypothetical protein	12	2	10	2	194	22	3.71	245	2	High	1
TRUE	Master Protein	sll1110	peptide chain release factor 1	44	14	172	14	365	41.1	5	5738	14	High	1
TRUE	Master Protein	sll1118	hypothetical protein	42	4	51	4	108	11.4	5.87	1462	4	High	1
TRUE	Master Protein	sll1120	chromosome segregation protein SMC1	8	7	38	7	1200	136.1	5.48	1478	7	High	1
TRUE	Master Protein	sll1121	hypothetical protein	8	5	31	5	770	85.4	7.71	699	5	High	1
TRUE	Master Protein	sll1123	hypothetical protein	9	2	16	2	256	28.9	4.77	489	2	High	1
TRUE	Master Protein	sll1127	1,4-dihydroxy-2-naphthoate synthase	47	11	131	11	275	30.3	6.79	3936	11	High	1
TRUE	Master Protein	sll1129	2-hydroxy-6-oxohepta-2,4-dienoate hydrolase	10	3	23	3	296	32.8	7.18	314	3	High	1
TRUE	Master Protein	sll1130	unknown protein	86	8	181	8	115	12.9	8.81	3980	8	High	1
TRUE	Master Protein	sll1132	unknown protein	8	3	20	3	483	55	9.11	182	3	High	1
TRUE	Master Protein	sll1135	unknown protein	14	3	52	3	334	36	6.6	2467	3	High	1
TRUE	Master Protein	sll1138	hypothetical protein	24	4	45	4	248	27.9	5.86	1322	4	High	1
TRUE	Master Protein	sll1142	hypothetical protein	26	4	20	4	173	19.4	4.67	455	4	High	1
TRUE	Master Protein	sll1143	ATP-dependent helicase PcrA	43	28	236	28	791	90.1	6.52	5665	28	High	1
TRUE	Master Protein	sll1144	hypothetical protein	27	8	63	8	305	34.4	8.34	1402	8	High	1
TRUE	Master Protein	sll1151	unknown protein	17	9	66	9	605	66.5	5.15	1345	9	High	1
TRUE	Master Protein	sll1159	probable bacterioferritin comigratory protein	12	2	4	2	218	24.7	6.79	64	2	High	1
TRUE	Master Protein	sll1161	probable adenylate cyclase	10	2	4	2	335	37.1	8.21	147	2	High	1
TRUE	Master Protein	sll1165	DNA mismatch repair protein	20	15	93	15	912	101.3	6.01	1668	15	High	1
TRUE	Master Protein	sll1172	threonine synthase	46	11	159	11	382	40.4	7.24	6746	11	High	1
TRUE	Master Protein	sll1173	hypothetical protein	14	3	32	3	244	28	8.15	575	3	High	1
TRUE	Master Protein	sll1174	unknown protein	13	3	35	3	274	30.8	5.19	1104	3	High	1
TRUE	Master Protein	sll1178	probable carbamoyl transferase	49	24	321	24	615	69.1	5.68	8785	24	High	1
TRUE	Master Protein	sll1180	toxin secretion ABC transporter ATP-binding protein	17	14	110	14	1011	112	5.68	2276	14	High	1
TRUE	Master Protein	sll1181	similar to hemolysin secretion protein	11	6	35	6	583	64.7	5.45	1346	6	High	1
TRUE	Master Protein	sll1182	cytochrome b6-f complex alternative iron-sulfur subunit (Rieske iron sulfur protein)	36	2	33	2	133	13.7	9.77	1190	2	High	1
TRUE	Master Protein	sll1184	heme oxygenase	60	12	186	12	240	27	6.7	6151	12	High	1
TRUE	Master Protein	sll1185	coproporphyrinogen III oxidase, aerobic (oxygen-dependent)	58	14	273	14	340	38.9	5.82	7103	14	High	1
TRUE	Master Protein	sll1186	hypothetical protein	11	2	8	2	216	25.1	5.05	322	2	High	1
TRUE	Master Protein	sll1188	hypothetical protein	47	8	92	8	164	18.8	5	1252	8	High	1
TRUE	Master Protein	sll1189	glycolate oxidase subunit GlcE	20	6	49	6	434	47.3	7.28	1277	6	High	1
TRUE	Master Protein	sll1193	hypothetical protein	12	2	28	2	165	19.4	9.83	687	2	High	1
TRUE	Master Protein	sll1194	photosystem II 12 kDa extrinsic protein	15	2	57	2	131	14.2	4.6	1328	2	High	1
TRUE	Master Protein	sll1196	phosphofructokinase	37	11	119	11	361	38.6	6.29	4819	11	High	1
TRUE	Master Protein	sll1198	tRNA (guanine-N1)-methyltransferase	14	2	14	2	231	25.9	5.3	479	2	High	1
TRUE	Master Protein	sll1200	hypothetical protein	4	2	18	2	391	42.2	9.99	214	2	High	1
TRUE	Master Protein	sll1209	DNA ligase	30	19	162	19	669	74.6	5.59	4647	19	High	1
TRUE	Master Protein	sll1212	GDP-mannose 4,6-dehydratase	51	21	422	21	362	41.3	6.47	9767	21	High	1
TRUE	Master Protein	sll1213	GDP-fucose synthetase	62	17	300	17	312	34.7	5.9	6027	17	High	1
TRUE	Master Protein	sll1214	hypothetical protein YCF59	61	21	270	21	358	42.1	7.12	7851	21	High	1
TRUE	Master Protein	sll1217	unknown protein	43	9	95	9	225	25.6	9.29	2087	9	High	1
TRUE	Master Protein	sll1218	hypothetical protein YCF39	54	9	118	9	219	23.5	6.2	3606	9	High	1
TRUE	Master Protein	sll1220	putative diaphorase subunit of the bidirectional hydrogenase	55	6	54	6	173	18.7	7.39	797	6	High	1
TRUE	Master Protein	sll1221	diaphorase subunit of the bidirectional hydrogenase	47	21	238	21	533	57.7	5.45	8591	21	High	1
TRUE	Master Protein	sll1222	hypothetical protein	18	4	33	4	212	24.2	5.27	378	4	High	1
TRUE	Master Protein	sll1223	diaphorase subunit of the bidirectional hydrogenase	46	9	118	9	238	26.2	5.97	3682	9	High	1
TRUE	Master Protein	sll1224	hydrogenase subunit of the bidirectional hydrogenase	46	4	35	4	182	19.9	4.86	651	4	High	1
TRUE	Master Protein	sll1226	hydrogenase subunit of the bidirectional hydrogenase	47	21	271	21	474	52.9	6.38	5584	21	High	1
TRUE	Master Protein	sll1228	two-component hybrid sensor and regulator	6	3	34	3	633	69.9	5.71	1285	3	High	1
TRUE	Master Protein	sll1229	two-component hybrid sensor and regulator	12	4	30	4	378	42.4	5.74	738	4	High	1
TRUE	Master Protein	sll1231	mannosyltransferase	12	4	38	4	399	45.6	7.83	793	4	High	1
TRUE	Master Protein	sll1233	hypothetical protein	31	7	62	7	294	33.2	5.25	1086	7	High	1
TRUE	Master Protein	sll1234	adenosylhomocysteinase	46	13	206	13	425	46.2	5.77	7499	13	High	1
TRUE	Master Protein	sll1237	N(5)-glutamine methyltransferase	12	3	20	3	299	33.8	5.62	417	3	High	1
TRUE	Master Protein	sll1239	unknown protein	67	12	150	12	178	20.6	5.35	3378	12	High	1
TRUE	Master Protein	sll1241	unknown protein	20	5	24	5	252	29.4	5.64	700	5	High	1
TRUE	Master Protein	sll1242	hypothetical protein	36	17	189	17	536	61.7	5.33	3774	17	High	1
TRUE	Master Protein	sll1244	50S ribosomal protein L9	74	10	162	10	152	16.6	9.2	3627	10	High	1
TRUE	Master Protein	sll1247	hypothetical protein	17	6	35	6	457	52.7	9.2	396	6	High	1
TRUE	Master Protein	sll1249	pantothenate synthetase/cytidylate kinase	30	13	140	13	513	55.4	5.68	4678	13	High	1
TRUE	Master Protein	sll1252	hypothetical protein	30	6	57	6	259	28.6	8.1	1848	6	High	1
TRUE	Master Protein	sll1253	similar to polyA polymerase	8	6	25	6	942	105.8	7.49	474	6	High	1
TRUE	Master Protein	sll1254	hypothetical protein	19	6	64	6	346	38.3	5.33	2363	6	High	1
TRUE	Master Protein	sll1258	dCTP deaminase	47	7	120	7	193	21.4	6.38	2881	7	High	1
TRUE	Master Protein	sll1260	30S ribosomal protein S2	49	13	267	13	269	30.1	5.27	6650	13	High	1
TRUE	Master Protein	sll1261	elongation factor TS	77	17	327	17	218	24.2	5.45	9491	17	High	1
TRUE	Master Protein	sll1262	hypothetical protein	19	3	104	3	161	17.6	8.98	1909	3	High	1
TRUE	Master Protein	sll1263	cation efflux system protein	13	4	37	4	310	33.3	6.2	78	4	High	1
TRUE	Master Protein	sll1265	unknown protein	4	6	35	6	1978	213.6	4.98	393	6	High	1
TRUE	Master Protein	sll1268	unknown protein	8	2	26	2	517	53.8	7.33	729	2	High	1
TRUE	Master Protein	sll1270	periplasmic substrate-binding and integral membrane protein of the ABC-type Bgt permease for basic amino acids and glutamine BgtB	31	11	118	11	530	57.6	5.53	3840	11	High	1
TRUE	Master Protein	sll1272	unknown protein	36	9	72	9	256	29	5.21	1332	9	High	1
TRUE	Master Protein	sll1273	unknown protein	34	14	187	14	474	53.9	5.67	5282	14	High	1
TRUE	Master Protein	sll1274	hypothetical protein	23	3	29	3	171	20.3	6.52	453	3	High	1
TRUE	Master Protein	sll1275	pyruvate kinase 2	61	28	375	28	591	62.9	6.64	9642	28	High	1
TRUE	Master Protein	sll1276	ATP-binding protein of ABC transporter	11	4	14	4	534	59	6.15	427	4	High	1
TRUE	Master Protein	sll1280	hypothetical protein	13	2	20	2	295	33	6.61	863	2	High	1
TRUE	Master Protein	sll1282	riboflavin synthase beta subunit	63	8	68	8	164	17.6	6.29	2117	8	High	1
TRUE	Master Protein	sll1283	similar to stage II sporulation protein D	31	7	62	7	391	42.1	9.82	1662	7	High	1
TRUE	Master Protein	sll1284	esterase	37	4	61	4	204	22.2	5.26	2909	4	High	1
TRUE	Master Protein	sll1289	hypothetical protein	51	5	44	5	194	21.2	4.86	523	5	High	1
TRUE	Master Protein	sll1290	probable ribonuclease II	36	22	205	22	666	75.8	5.12	3697	22	High	1
TRUE	Master Protein	sll1291	two-component response regulator PatA subfamily	11	4	48	4	401	44.6	6.54	1306	4	High	1
TRUE	Master Protein	sll1292	two-component response regulator CheY subfamily	62	5	53	5	121	13.7	4.82	1589	5	High	1
TRUE	Master Protein	sll1293	unknown protein	16	2	21	2	155	16.9	5.26	739	2	High	1
TRUE	Master Protein	sll1294	methyl-accepting chemotaxis protein	51	38	451	38	953	103.1	4.61	15742	38	High	1
TRUE	Master Protein	sll1296	two-component hybrid sensor and regulator	19	13	123	13	924	101.6	4.89	3622	13	High	1
TRUE	Master Protein	sll1298	putative carboxymethylenebutenolidase	27	6	86	6	246	26.9	4.96	3167	6	High	1
TRUE	Master Protein	sll1299	acetate kinase	20	7	61	7	413	44.7	5.52	1489	7	High	1
TRUE	Master Protein	sll1300	putative methyltransferase	21	3	25	3	211	24.4	7.47	642	3	High	1
TRUE	Master Protein	sll1304	unknown protein	36	10	130	10	287	32.8	5.99	3068	10	High	1
TRUE	Master Protein	sll1305	probable hydrolase	37	9	156	9	295	32.9	4.97	4300	9	High	1
TRUE	Master Protein	sll1306	periplasmic protein, function unknown	49	15	254	15	335	38.2	8.18	6973	15	High	1
TRUE	Master Protein	sll1307	periplasmic protein, function unknown	39	4	65	4	175	17.8	6.52	2215	4	High	1
TRUE	Master Protein	sll1308	probable oxidoreductase	27	6	108	6	248	25.8	5.21	2485	6	High	1
TRUE	Master Protein	sll1314	putative C4-dicarboxylase binding protein, periplasmic protein	37	10	174	10	369	41.1	7.62	6025	10	High	1
TRUE	Master Protein	sll1315	unknown protein	39	9	96	9	352	38.9	7.23	2852	9	High	1
TRUE	Master Protein	sll1316	cytochrome b6-f complex iron-sulfur subunit (Rieske iron sulfur protein)	47	6	144	6	180	19	5.11	3017	6	High	1
TRUE	Master Protein	sll1317	apocytochrome f, component of cytochrome b6/f complex	34	7	174	7	328	35.2	5.16	4625	7	High	1
TRUE	Master Protein	sll1318	hypothetical protein	25	4	25	4	222	24.9	5.9	287	4	High	1
TRUE	Master Protein	sll1323	ATP synthase subunit b&#x27; of CF(0)	35	6	146	6	143	16.2	5.22	4693	6	High	1
TRUE	Master Protein	sll1324	ATP synthase B chain (subunit I) of CF(0)	44	14	461	14	179	19.8	5.14	20311	14	High	1
TRUE	Master Protein	sll1325	ATP synthase delta chain of CF(1)	65	10	163	10	185	20.1	6.79	5529	10	High	1
TRUE	Master Protein	sll1326	ATP synthase alpha chain	46	21	630	21	503	53.9	5.08	16162	21	High	1
TRUE	Master Protein	sll1327	ATP synthase gamma chain	30	8	128	8	314	34.6	6.89	4410	8	High	1
TRUE	Master Protein	sll1329	inositol monophosphate family protein	9	2	15	2	287	31.5	5.15	370	2	High	1
TRUE	Master Protein	sll1330	two-component system response regulator OmpR subfamily	13	3	14	3	250	28.3	7.11	327	3	High	1
TRUE	Master Protein	sll1334	two-component sensor histidine kinase	30	10	89	10	509	56.7	6.48	2300	10	High	1
TRUE	Master Protein	sll1336	hypothetical protein	37	23	291	23	705	78.3	5.62	7556	23	High	1
TRUE	Master Protein	sll1338	unknown protein	30	3	99	3	187	20.2	4.7	2732	3	High	1
TRUE	Master Protein	sll1341	bacterioferritin	74	9	176	9	156	18.3	4.82	4910	9	High	1
TRUE	Master Protein	sll1342	NAD(P)-dependent glyceraldehyde-3-phosphate dehydrogenase	65	19	680	19	337	36.5	6.44	20600	19	High	1
TRUE	Master Protein	sll1343	aminopeptidase	41	32	318	32	869	97.9	5.77	8357	32	High	1
TRUE	Master Protein	sll1349	phosphoglycolate phosphatase	27	6	56	6	221	25	8.88	1008	6	High	1
TRUE	Master Protein	sll1350	hypothetical protein	23	6	63	6	398	44.5	5.77	2293	6	High	1
TRUE	Master Protein	sll1352	unknown protein	8	2	11	2	472	53.3	7.37	436	2	High	1
TRUE	Master Protein	sll1354	single-strand-DNA-specific exonuclease RecJ	6	3	17	3	759	84.2	5.96	468	3	High	1
TRUE	Master Protein	sll1355	hypothetical protein	22	3	12	3	181	20.7	5	196	3	High	1
TRUE	Master Protein	sll1356	glycogen phosphorylase	42	33	547	32	849	96.6	5.29	16633	33	High	1
TRUE	Master Protein	sll1358	putative oxalate decarboxylase, periplasmic protein	45	13	136	13	394	43.1	6.23	3337	13	High	1
TRUE	Master Protein	sll1359	unknown protein	5	3	19	3	678	75.5	6.05	253	3	High	1
TRUE	Master Protein	sll1362	isoleucyl-tRNA synthetase	35	28	330	28	988	112.3	5.64	8273	28	High	1
TRUE	Master Protein	sll1363	ketol-acid reductoisomerase	60	21	627	21	367	39.9	5.15	15094	21	High	1
TRUE	Master Protein	sll1365	unknown protein	5	3	18	3	633	70.3	4.96	332	3	High	1
TRUE	Master Protein	sll1366	putative SNF2 helicase	10	9	52	9	1039	115.8	6.99	972	9	High	1
TRUE	Master Protein	sll1367	hypothetical protein	45	10	100	10	261	30	7.36	1727	10	High	1
TRUE	Master Protein	sll1369	putative peptidase	6	2	13	2	430	46.4	5.05	231	2	High	1
TRUE	Master Protein	sll1370	mannose-1-phosphate guanylyltransferase	44	12	112	12	367	40.4	4.97	3153	12	High	1
TRUE	Master Protein	sll1371	cAMP receptor protein, essential for motility	44	9	110	9	232	26.1	6.09	3729	9	High	1
TRUE	Master Protein	sll1372	hypothetical protein	7	2	28	2	275	31	4.93	361	2	High	1
TRUE	Master Protein	sll1374	probable sugar transporter	6	2	20	2	544	60	8.81	654	2	High	1
TRUE	Master Protein	sll1376	hypothetical protein	20	5	27	5	410	45.9	8.85	1827	5	High	1
TRUE	Master Protein	sll1377	probable glycosyltransferase	6	3	13	3	479	54.1	6.47	486	3	High	1
TRUE	Master Protein	sll1380	periplasmic protein, function unknown	57	11	144	11	214	23.9	8.91	4428	11	High	1
TRUE	Master Protein	sll1381	hypothetical protein	37	5	29	5	137	15.7	8.37	661	5	High	1
TRUE	Master Protein	sll1382	ferredoxin, petF-like protein	39	3	41	3	122	13.8	4.79	723	3	High	1
TRUE	Master Protein	sll1383	probable myo-inositol-1(or 4)-monophosphatase	29	7	93	7	287	31.3	5.34	3052	7	High	1
TRUE	Master Protein	sll1384	similar to DnaJ protein	34	10	128	10	314	34.5	9.36	2952	10	High	1
TRUE	Master Protein	sll1387	serine/threonine protein phosphatase PppA	19	4	8	4	254	28.9	6.21	31	4	High	1
TRUE	Master Protein	sll1388	hypothetical protein	19	3	50	3	154	17.3	5.02	1432	3	High	1
TRUE	Master Protein	sll1390	hypothetical protein	24	7	69	7	249	27.4	4.74	2126	7	High	1
TRUE	Master Protein	sll1393	glycogen (starch) synthase	56	23	316	23	491	56.2	6.48	8000	23	High	1
TRUE	Master Protein	sll1394	peptide methionine sulfoxide reductase	24	5	73	5	222	24.2	5.26	1330	5	High	1
TRUE	Master Protein	sll1395	dTDP-6-deoxy-L-mannose-dehydrogenase	35	7	44	7	280	30.2	6.54	1009	7	High	1
TRUE	Master Protein	sll1396	unknown protein	27	4	37	4	224	25.8	9.32	1370	4	High	1
TRUE	Master Protein	sll1398	photosystem II reaction center 13 kDa protein	75	6	131	6	112	12.6	4.94	6274	6	High	1
TRUE	Master Protein	sll1399	hypothetical protein	17	6	66	6	401	46.2	7.46	1832	6	High	1
TRUE	Master Protein	sll1414	hypothetical protein	24	4	39	4	240	27.1	5.66	1418	4	High	1
TRUE	Master Protein	sll1415	hypothetical protein	13	3	29	3	307	33.8	5.86	770	3	High	1
TRUE	Master Protein	sll1418	photosystem II oxygen-evolving complex 23K protein PsbP homolog	56	9	126	9	188	20.7	4.75	3782	9	High	1
TRUE	Master Protein	sll1423	global nitrogen regulator	56	10	142	10	225	25	7.05	4013	10	High	1
TRUE	Master Protein	sll1424	hypothetical protein	16	6	42	6	491	55.6	5.62	966	6	High	1
TRUE	Master Protein	sll1425	proline-tRNA ligase	60	25	361	25	603	66.9	5.47	11918	25	High	1
TRUE	Master Protein	sll1426	unknown protein	23	2	24	2	155	16.8	4.21	179	2	High	1
TRUE	Master Protein	sll1427	protease	26	8	48	8	416	43.2	5.17	1486	8	High	1
TRUE	Master Protein	sll1429	unknown protein	9	3	15	3	304	35.9	6.09	430	3	High	1
TRUE	Master Protein	sll1430	adenine phosphoribosyltransferase	57	7	156	7	172	19	5.08	3768	7	High	1
TRUE	Master Protein	sll1432	putative hydrogenase expression/formation protein HypB	15	3	19	3	285	31.2	6.21	679	3	High	1
TRUE	Master Protein	sll1433	hypothetical protein	35	14	116	14	524	55.2	6.33	2167	14	High	1
TRUE	Master Protein	sll1434	penicillin-binding protein	26	12	53	12	650	70.2	9.51	1218	12	High	1
TRUE	Master Protein	sll1435	glutamyl-tRNA(Gln) amidotransferase subunit B	45	19	332	19	519	57.6	6.39	8655	19	High	1
TRUE	Master Protein	sll1440	pyridoxamine 5&#x27;-phosphate oxidase	19	4	58	4	230	26.4	5.92	1296	4	High	1
TRUE	Master Protein	sll1443	CTP synthetase	28	11	176	11	546	60.8	6.24	6422	11	High	1
TRUE	Master Protein	sll1444	3-isopropylmalate dehydratase small subunit	44	7	87	7	200	21.6	5.15	2130	7	High	1
TRUE	Master Protein	sll1446	hypothetical protein	28	7	59	7	320	34.7	6.16	1586	7	High	1
TRUE	Master Protein	sll1450	nitrate/nitrite transport system substrate-binding protein	33	12	134	11	446	48.9	5.34	3542	12	High	1
TRUE	Master Protein	sll1452	nitrate/nitrite transport system ATP-binding protein	23	12	80	11	670	75.1	5.77	1174	12	High	1
TRUE	Master Protein	sll1453	nitrate/nitrite transport system ATP-binding protein	25	7	38	6	332	36.5	5.01	517	7	High	1
TRUE	Master Protein	sll1455	hypothetical protein	37	4	53	4	155	17.7	5.86	1055	4	High	1
TRUE	Master Protein	sll1456	unknown protein	32	7	108	7	302	33.5	5.11	3768	7	High	1
TRUE	Master Protein	sll1457	probable glycosyltransferase	13	4	34	4	318	35.7	7.77	961	4	High	1
TRUE	Master Protein	sll1459	stationary-phase survival protein SurE homolog	21	4	34	4	225	24.9	6.13	1249	4	High	1
TRUE	Master Protein	sll1461	hypothetical protein	17	3	29	3	220	25.5	4.69	605	3	High	1
TRUE	Master Protein	sll1462	putative hydrogenase expression/formation protein HypE	10	2	4	2	345	36.4	5.06	32	2	High	1
TRUE	Master Protein	sll1463	cell division protein FtsH	64	36	600	33	628	68.2	5.41	15793	36	High	1
TRUE	Master Protein	sll1464	hypothetical protein	16	6	40	6	477	54	5.6	585	6	High	1
TRUE	Master Protein	sll1466	probable glycosyltransferase	22	9	90	9	413	47.1	6.6	1057	9	High	1
TRUE	Master Protein	sll1470	3-isopropylmalate dehydratase large subunit	45	17	242	17	468	50.4	5.69	7986	17	High	1
TRUE	Master Protein	sll1471	phycobilisome rod-core linker polypeptide	53	14	350	14	249	28.5	9.1	7963	14	High	1
TRUE	Master Protein	sll1473	a part of phytochrome-like sensor histidine kinase gene (disrupted by insertion of IS)	10	4	37	4	481	55	5.8	561	4	High	1
TRUE	Master Protein	sll1477	hypothetical protein	4	3	17	3	832	92.8	7.9	40	3	High	1
TRUE	Master Protein	sll1479	6-phosphogluconolactonase	55	11	166	11	240	26.5	5.27	3516	11	High	1
TRUE	Master Protein	sll1481	ABC-transporter membrane fusion protein	24	7	56	7	451	48.6	5.08	1908	7	High	1
TRUE	Master Protein	sll1483	periplasmic protein, similar to transforming growth factor induced protein	18	2	17	2	180	18.5	4.97	1404	2	High	1
TRUE	Master Protein	sll1484	type 2 NADH dehydrogenase	40	16	188	16	487	52.8	6.54	5529	16	High	1
TRUE	Master Protein	sll1489	circadian phase modifier CpmA homolog	25	5	56	5	279	29.3	5.35	1791	5	High	1
TRUE	Master Protein	sll1491	periplasmic WD-repeat protein	33	9	97	9	348	37.3	5.52	3906	9	High	1
TRUE	Master Protein	sll1495	hypothetical protein	20	5	35	5	397	43.5	8.27	747	5	High	1
TRUE	Master Protein	sll1496	mannose-1-phosphate guanyltransferase	22	11	106	11	843	92.4	5.91	3915	11	High	1
TRUE	Master Protein	sll1498	carbamoyl-phosphate synthase small chain	7	3	32	3	424	46.5	6.52	188	3	High	1
TRUE	Master Protein	sll1499	ferredoxin-dependent glutamate synthase	41	53	828	51	1546	168.2	5.76	23700	53	High	1
TRUE	Master Protein	sll1502	NADH-dependent glutamate synthase large subunit	48	56	751	54	1550	169	5.92	22177	56	High	1
TRUE	Master Protein	sll1504	hypothetical protein	36	3	6	3	102	12	6.55	18	3	High	1
TRUE	Master Protein	sll1505	hypothetical protein	16	2	24	2	111	13.1	4.77	397	2	High	1
TRUE	Master Protein	sll1507	salt-induced periplasmic protein	24	3	9	3	181	20.1	6.8	86	3	High	1
TRUE	Master Protein	sll1508	UDP-3-0-acyl N-acetylglcosamine deacetylase	34	7	69	7	276	30.3	7.49	1674	7	High	1
TRUE	Master Protein	sll1513	c-type cytochrome synthesis protein	16	4	32	4	334	36.1	9.17	1025	4	High	1
TRUE	Master Protein	sll1514	16.6 kDa small heat shock protein, molecular chaperone	68	8	89	8	146	16.6	5.1	2346	8	High	1
TRUE	Master Protein	sll1515	glutamine synthetase inactivating factor IF17	54	6	37	6	149	16.7	10.04	1605	6	High	1
TRUE	Master Protein	sll1516	hypothetical protein	5	3	10	3	624	70.9	6.55	90	3	High	1
TRUE	Master Protein	sll1520	DNA repair protein RecN	4	2	15	2	584	64.5	4.89	661	2	High	1
TRUE	Master Protein	sll1521	flavoprotein	35	15	157	15	597	65.1	6.48	5821	15	High	1
TRUE	Master Protein	sll1524	hypothetical protein	13	3	21	3	279	30.3	5.81	416	3	High	1
TRUE	Master Protein	sll1525	phosphoribulokinase	62	18	361	18	332	37.9	5.27	14145	18	High	1
TRUE	Master Protein	sll1526	hypothetical protein	45	20	263	20	506	57.7	7.5	7346	20	High	1
TRUE	Master Protein	sll1527	unknown protein	14	14	108	14	1168	133.3	6.09	1570	14	High	1
TRUE	Master Protein	sll1528	unknown protein	40	34	422	34	996	114.5	6.42	10115	34	High	1
TRUE	Master Protein	sll1530	unknown protein	42	12	134	12	386	43.7	6.18	3385	12	High	1
TRUE	Master Protein	sll1531	unknown protein	5	3	32	3	608	70.1	9.35	596	3	High	1
TRUE	Master Protein	sll1532	hypothetical protein	27	4	46	4	211	23.2	6.57	2491	4	High	1
TRUE	Master Protein	sll1533	twitching mobility protein	60	21	287	21	428	47.9	6.23	8992	21	High	1
TRUE	Master Protein	sll1534	probable glycosyltransferase	16	6	54	6	378	42.9	7.3	1193	6	High	1
TRUE	Master Protein	sll1536	molybdopterin biosynthesis MoeB protein	63	21	402	21	392	42.7	5.05	13882	21	High	1
TRUE	Master Protein	sll1537	similar to mutator MutT protein	36	5	61	5	139	15.9	4.7	1829	5	High	1
TRUE	Master Protein	sll1538	similar to beta-hexosaminidase a precursor	15	6	62	6	538	58.2	5.02	2493	6	High	1
TRUE	Master Protein	sll1541	hypothetical protein	14	6	29	6	490	54.3	6.21	154	6	High	1
TRUE	Master Protein	sll1542	hypothetical protein	37	9	105	9	300	34.8	4.69	5158	9	High	1
TRUE	Master Protein	sll1545	glutathione S-transferase	62	11	182	11	271	29.7	5.67	8282	11	High	1
TRUE	Master Protein	sll1546	exopolyphosphatase	20	10	81	10	540	60.8	6.84	2782	10	High	1
TRUE	Master Protein	sll1553	phenylalanyl-tRNA synthetase	41	25	328	25	810	87.8	4.97	9979	25	High	1
TRUE	Master Protein	sll1555	two-component hybrid sensor and regulator	20	7	59	7	368	41.4	5.22	1356	7	High	1
TRUE	Master Protein	sll1556	isopentenyl-dephosphate delta-isomerase	23	6	54	6	349	37.5	5.14	1726	6	High	1
TRUE	Master Protein	sll1557	succinyl-CoA synthetase alpha chain	33	5	38	5	302	32.2	5.3	1336	5	High	1
TRUE	Master Protein	sll1558	mannose-1-phosphate guanyltransferase	17	5	50	5	388	42.7	4.92	1170	5	High	1
TRUE	Master Protein	sll1559	soluble hydrogenase 42 kD subunit	55	16	428	16	384	40.7	7.28	10067	16	High	1
TRUE	Master Protein	sll1561	proline oxidase	54	42	510	42	990	110	5.67	15971	42	High	1
TRUE	Master Protein	sll1563	unknown protein	16	13	81	13	939	107.1	5.22	2172	13	High	1
TRUE	Master Protein	sll1566	glucosylglycerolphosphate synthase	33	13	114	13	499	56.8	6.19	2681	13	High	1
TRUE	Master Protein	sll1568	fibrillin	41	7	92	7	202	22.7	6.21	1716	7	High	1
TRUE	Master Protein	sll1570	unknown protein	14	2	49	2	243	26.6	4.75	1607	2	High	1
TRUE	Master Protein	sll1571	hypothetical protein	15	4	65	4	313	34.5	6.13	1729	4	High	1
TRUE	Master Protein	sll1573	hypothetical protein	17	2	14	2	147	17.1	7.12	173	2	High	1
TRUE	Master Protein	sll1577	phycocyanin beta subunit	93	19	1026	19	172	18.1	5.14	36870	19	High	1
TRUE	Master Protein	sll1578	phycocyanin alpha subunit	96	16	818	16	162	17.6	5.57	32172	16	High	1
TRUE	Master Protein	sll1579	phycobilisome rod linker polypeptide	47	15	398	15	273	30.8	9.39	8148	15	High	1
TRUE	Master Protein	sll1580	phycobilisome rod linker polypeptide	56	14	336	14	291	32.5	9.35	7835	14	High	1
TRUE	Master Protein	sll1581	hypothetical protein	42	13	181	13	504	54.1	5.08	10828	13	High	1
TRUE	Master Protein	sll1582	unknown protein	13	11	73	11	1118	128.9	7.09	1292	11	High	1
TRUE	Master Protein	sll1583	unknown protein	59	26	442	26	562	61.4	5.08	16559	26	High	1
TRUE	Master Protein	sll1584	ferredoxin like protein	25	4	42	4	134	15.6	7.9	962	4	High	1
TRUE	Master Protein	sll1592	two-component response regulator NarL subfamily	17	2	7	2	226	24.4	5.27	248	2	High	1
TRUE	Master Protein	sll1594	ndhF3 operon transcriptional regulator, LysR family protein	53	15	219	15	316	35.7	8.5	6620	15	High	1
TRUE	Master Protein	sll1595	circadian clock protein KaiC homolog	3	2	17	2	568	64	5.87	204	2	High	1
TRUE	Master Protein	sll1596	circadian clock protein KaiB homolog	25	3	27	3	108	12.2	4.93	489	3	High	1
TRUE	Master Protein	sll1601	hypothetical protein	15	4	45	4	414	44.8	6.3	1501	4	High	1
TRUE	Master Protein	sll1605	(3R)-hydroxymyristol acyl carrier protein dehydrase	18	2	27	2	166	18.1	5.53	755	2	High	1
TRUE	Master Protein	sll1608	hypothetical protein	10	7	60	7	770	87.8	7.31	984	7	High	1
TRUE	Master Protein	sll1612	folylpolyglutamate synthase	27	8	51	8	428	47.4	5.54	1240	8	High	1
TRUE	Master Protein	sll1613	unknown protein	35	3	32	3	145	15.8	4.65	1162	3	High	1
TRUE	Master Protein	sll1614	cation-transporting P-type ATPase	8	5	29	5	905	97.5	5.38	1070	5	High	1
TRUE	Master Protein	sll1615	thiophen and furan oxidation protein	15	6	49	6	456	50	4.78	1634	6	High	1
TRUE	Master Protein	sll1618	hypothetical protein	37	5	39	5	200	21.4	4.74	1641	5	High	1
TRUE	Master Protein	sll1620	hypothetical protein	13	3	33	3	158	17.2	4.74	775	3	High	1
TRUE	Master Protein	sll1621	AhpC/TSA family protein	60	15	657	15	189	21.2	5.05	10301	15	High	1
TRUE	Master Protein	sll1623	ABC transporter ATP-binding protein	26	5	37	5	223	24.3	7.88	360	5	High	1
TRUE	Master Protein	sll1624	two-component response regulator	13	4	19	4	334	37.6	5.29	156	4	High	1
TRUE	Master Protein	sll1625	succinate dehydrogenase iron- sulphur protein subunit	47	13	179	13	331	36.8	7.03	4230	13	High	1
TRUE	Master Protein	sll1626	LexA repressor	71	15	348	15	203	22.7	6.11	9951	15	High	1
TRUE	Master Protein	sll1628	hypothetical protein	27	7	90	7	384	43.1	4.46	2197	7	High	1
TRUE	Master Protein	sll1629	bacterial cryptochrome	11	4	8	4	453	52.9	8.37	85	4	High	1
TRUE	Master Protein	sll1633	cell division protein FtsZ	44	12	193	12	430	44.7	4.73	7683	12	High	1
TRUE	Master Protein	sll1634	hypothetical protein	27	6	45	6	349	38.5	7.58	954	6	High	1
TRUE	Master Protein	sll1635	Thy1 protein homolog	34	7	71	7	215	25.1	7.74	1602	7	High	1
TRUE	Master Protein	sll1636	ferripyochelin binding protein	24	3	21	3	190	19.5	7.62	548	3	High	1
TRUE	Master Protein	sll1638	hypothetical protein	42	6	155	6	149	16.5	7.34	3228	6	High	1
TRUE	Master Protein	sll1639	urease accessory protein D	11	2	7	2	241	27.1	6.2	80	2	High	1
TRUE	Master Protein	sll1640	hypothetical protein	29	5	40	5	321	35.6	6.46	1266	5	High	1
TRUE	Master Protein	sll1641	glutamate decarboxylase	44	17	350	17	467	53	5.41	7392	17	High	1
TRUE	Master Protein	sll1647	probable phosphinothricin N-acetyltransferase	33	6	48	6	172	19.6	7.72	470	6	High	1
TRUE	Master Protein	sll1651	hypothetical protein	21	2	12	2	103	12.1	5.85	119	2	High	1
TRUE	Master Protein	sll1653	2-phytyl-1,4-benzoquinone methyltransferase	43	6	54	6	238	26.1	8.54	1445	6	High	1
TRUE	Master Protein	sll1654	hypothetical protein	63	6	169	6	136	14.5	4.94	4780	6	High	1
TRUE	Master Protein	sll1660	hypothetical protein	8	2	5	2	194	21.9	6.8	16	2	High	1
TRUE	Master Protein	sll1662	probable prephenate dehydratase	34	8	80	8	297	32.3	5.95	1403	8	High	1
TRUE	Master Protein	sll1663	phycocyanin alpha phycocyanobilin lyase related protein	57	10	124	10	220	24.1	4.65	4750	10	High	1
TRUE	Master Protein	sll1664	probable glycosyl transferase	12	3	30	3	312	35.6	6.06	303	3	High	1
TRUE	Master Protein	sll1665	unknown protein	8	4	107	4	589	63.6	3.57	4543	4	High	1
TRUE	Master Protein	sll1667	periplasmic protein, similar to mitochondrial outer membrane 72K protein	45	8	108	8	266	29.9	5.3	5615	8	High	1
TRUE	Master Protein	sll1669	shikimate kinase	41	6	69	6	189	20.7	4.75	1689	6	High	1
TRUE	Master Protein	sll1672	two-component hybrid sensor and regulator	17	11	98	11	834	94	5.15	2213	11	High	1
TRUE	Master Protein	sll1673	two-component response regulator	18	7	80	7	452	51.3	5.53	2562	7	High	1
TRUE	Master Protein	sll1675	hypothetical protein	22	2	8	2	150	16.3	5.67	108	2	High	1
TRUE	Master Protein	sll1676	4-alpha-glucanotransferase	17	7	69	7	505	57.1	4.88	2094	7	High	1
TRUE	Master Protein	sll1677	similar to spore maturation protein B	17	3	28	3	203	21.2	4.67	230	3	High	1
TRUE	Master Protein	sll1679	periplasmic protease HhoA	46	13	145	13	394	41.3	6.84	3817	13	High	1
TRUE	Master Protein	sll1680	hypothetical protein	55	6	75	6	176	19.6	6.89	3629	6	High	1
TRUE	Master Protein	sll1682	alanine dehydrogenase	53	14	134	14	360	38.2	5.41	3750	14	High	1
TRUE	Master Protein	sll1683	lysine decarboxylase	9	2	13	2	483	51.8	5.77	105	2	High	1
TRUE	Master Protein	sll1687	unknown protein	8	7	56	7	970	109.8	5.08	1657	7	High	1
TRUE	Master Protein	sll1688	threonine synthase	64	19	202	19	433	47	6.09	6845	19	High	1
TRUE	Master Protein	sll1689	group2 RNA polymerase sigma factor SigE	18	6	36	5	369	42.3	9.01	626	6	High	1
TRUE	Master Protein	sll1692	hypothetical protein	21	3	33	3	145	17.2	5	812	3	High	1
TRUE	Master Protein	sll1693	hypothetical protein	42	15	199	15	440	50.7	4.91	4458	15	High	1
TRUE	Master Protein	sll1694	pilin polypeptide PilA1	40	6	95	6	168	17.6	4.78	2509	6	High	1
TRUE	Master Protein	sll1696	hypothetical protein	47	9	59	9	270	30.3	5.19	1626	9	High	1
TRUE	Master Protein	sll1699	oligopeptide-binding protein of oligopeptide ABC transporter	17	7	66	7	631	70.6	6.48	1204	7	High	1
TRUE	Master Protein	sll1702	hypothetical protein YCF51	23	3	32	3	170	19.1	9.79	962	3	High	1
TRUE	Master Protein	sll1704	probable short chain dehydrogenase	11	2	4	2	256	28.4	8.03	56	2	High	1
TRUE	Master Protein	sll1708	two-component response regulator NarL subfamily	34	4	30	4	226	24.3	5.16	934	4	High	1
TRUE	Master Protein	sll1709	3-ketoacyl-acyl carrier protein reductase	23	5	80	5	248	27.4	5.02	3994	5	High	1
TRUE	Master Protein	sll1712	DNA binding protein HU	78	13	371	13	100	10.9	8.63	10118	13	High	1
TRUE	Master Protein	sll1713	histidinol-phosphate aminotransferase	13	2	6	2	368	40.7	5.86	52	2	High	1
TRUE	Master Protein	sll1714	unknown protein	24	3	19	3	133	15.2	9.17	229	3	High	1
TRUE	Master Protein	sll1721	pyruvate dehydrogenase E1 component, beta subunit	52	13	190	13	324	35.7	5.54	4175	13	High	1
TRUE	Master Protein	sll1730	unknown protein	27	4	37	4	210	24.1	5.69	699	4	High	1
TRUE	Master Protein	sll1732	NADH dehydrogenase subunit 5 (involved in low CO2-inducible, high affinity CO2 uptake)	14	5	39	5	615	66.6	6.4	1035	5	High	1
TRUE	Master Protein	sll1733	NADH dehydrogenase subunit 4 (involved in low CO2-inducible, high affinity CO2 uptake)	4	2	35	2	502	54.3	6.87	778	2	High	1
TRUE	Master Protein	sll1734	protein involved in low CO2-inducible, high affinity CO2 uptake	56	21	560	21	431	50	5.88	11221	21	High	1
TRUE	Master Protein	sll1735	hypothetical protein	53	5	77	5	133	14.1	4.48	2406	5	High	1
TRUE	Master Protein	sll1739	unknown protein	28	10	82	10	359	41.2	5.59	2152	10	High	1
TRUE	Master Protein	sll1740	50S ribosomal protein L19	44	7	122	7	122	13.8	10.64	2611	7	High	1
TRUE	Master Protein	sll1742	transcription antitermination protein NusG	70	13	224	13	205	23.4	6.35	6764	13	High	1
TRUE	Master Protein	sll1743	50S ribosomal protein L11	45	5	94	5	141	15	9.45	2735	5	High	1
TRUE	Master Protein	sll1744	50S ribosomal protein L1	61	14	338	14	238	25.8	8.73	8267	14	High	1
TRUE	Master Protein	sll1745	50S ribosomal protein L10	57	9	165	9	173	18.7	8.6	4627	9	High	1
TRUE	Master Protein	sll1746	50S ribosomal protein L12	85	12	181	12	128	13.3	4.77	5542	12	High	1
TRUE	Master Protein	sll1747	chorismate synthase	70	20	298	20	362	39.3	5.99	7676	20	High	1
TRUE	Master Protein	sll1750	urease alpha subunit	27	13	164	13	569	61	6.21	4886	13	High	1
TRUE	Master Protein	sll1751	hypothetical protein	28	2	21	2	111	12.4	4.06	510	2	High	1
TRUE	Master Protein	sll1757	hypothetical protein	17	5	90	5	292	31.7	5.47	2579	5	High	1
TRUE	Master Protein	sll1760	homoserine kinase	27	4	42	4	306	32.4	5.07	1060	4	High	1
TRUE	Master Protein	sll1762	periplasmic protein, putative polar amino acid transport system substrate-binding protein	52	15	325	15	299	32.8	4.69	6969	15	High	1
TRUE	Master Protein	sll1766	hypothetical protein	14	3	6	3	398	45.7	5.3	281	3	High	1
TRUE	Master Protein	sll1767	30S ribosomal protein S6	26	4	56	4	113	13.2	8.37	1131	4	High	1
TRUE	Master Protein	sll1769	hypothetical protein	50	5	92	5	105	11.6	4.55	3650	5	High	1
TRUE	Master Protein	sll1770	hypothetical protein	18	9	52	9	585	67.1	8.69	989	9	High	1
TRUE	Master Protein	sll1771	protein serin-threonin phosphatase	60	12	279	12	254	28.5	4.56	10835	12	High	1
TRUE	Master Protein	sll1772	DNA mismatch repair protein MutS	7	5	26	5	822	90.6	6.65	690	5	High	1
TRUE	Master Protein	sll1773	hypothetical protein	6	2	21	2	232	25.7	5.39	200	2	High	1
TRUE	Master Protein	sll1775	hypothetical protein	41	26	334	26	817	92.3	4.92	9525	26	High	1
TRUE	Master Protein	sll1776	deoxyribose-phosphate aldolase	34	5	88	5	225	23.9	5.62	2714	5	High	1
TRUE	Master Protein	sll1783	hypothetical protein	34	4	66	4	147	16.8	4.96	1636	4	High	1
TRUE	Master Protein	sll1784	periplasmic protein, function unknown	21	6	122	6	267	29.7	5.11	2743	6	High	1
TRUE	Master Protein	sll1785	periplasmic protein, function unknown	56	13	323	13	268	30	5.3	8791	13	High	1
TRUE	Master Protein	sll1786	putative deoxyribonuclease, tatD homolog	33	8	130	8	261	29.2	5.87	3269	8	High	1
TRUE	Master Protein	sll1787	RNA polymerase beta subunit	46	46	759	46	1102	123.3	5.3	18838	46	High	1
TRUE	Master Protein	sll1789	RNA polymerase beta prime subunit	51	59	1094	59	1317	144.7	4.84	35787	59	High	1
TRUE	Master Protein	sll1796	cytochrome c553	41	3	22	3	120	12.5	7.24	945	3	High	1
TRUE	Master Protein	sll1799	50S ribosomal protein L3	51	9	174	9	213	22.7	10.13	4750	9	High	1
TRUE	Master Protein	sll1800	50S ribosomal protein L4	39	9	115	9	210	23.3	10.2	2910	9	High	1
TRUE	Master Protein	sll1801	50S ribosomal protein L23	66	7	127	7	101	11.5	10.05	3319	7	High	1
TRUE	Master Protein	sll1802	50S ribosomal protein L2	44	12	281	12	276	30.4	11.21	5892	12	High	1
TRUE	Master Protein	sll1803	50S ribosomal protein L22	34	5	99	5	121	13.5	9.99	2194	5	High	1
TRUE	Master Protein	sll1804	30S ribosomal protein S3	61	14	209	14	240	27.1	9.98	5047	14	High	1
TRUE	Master Protein	sll1805	50S ribosomal protein L16	42	4	129	4	139	16	11.06	5169	4	High	1
TRUE	Master Protein	sll1806	50S ribosomal protein L14	48	6	161	6	122	13.3	10.08	5320	6	High	1
TRUE	Master Protein	sll1807	50S ribosomal protein L24	55	6	152	6	105	11.7	9.91	3990	6	High	1
TRUE	Master Protein	sll1808	50S ribosomal protein L5	66	13	329	13	200	22.5	9.61	10124	13	High	1
TRUE	Master Protein	sll1809	30S ribosomal protein S8	68	9	254	9	133	14.7	9.99	6360	9	High	1
TRUE	Master Protein	sll1810	50S ribosomal protein L6	56	10	219	10	179	19.7	10.18	6563	10	High	1
TRUE	Master Protein	sll1811	50S ribosomal protein L18	52	4	42	4	120	13.2	10.92	845	4	High	1
TRUE	Master Protein	sll1812	30S ribosomal protein S5	75	12	189	12	173	18.2	10.59	5060	12	High	1
TRUE	Master Protein	sll1813	50S ribosomal protein L15	64	7	253	7	147	15.2	10.37	8663	7	High	1
TRUE	Master Protein	sll1814	preprotein translocase SecY subunit	13	6	79	6	442	48	9.7	1917	6	High	1
TRUE	Master Protein	sll1815	adenylate kinase	74	10	200	10	187	20.4	5.59	7146	10	High	1
TRUE	Master Protein	sll1816	30S ribosomal protein S13	68	11	152	11	127	14.6	10.59	5590	11	High	1
TRUE	Master Protein	sll1817	30S ribosomal protein S11	68	8	145	8	130	13.8	11.36	4761	8	High	1
TRUE	Master Protein	sll1818	RNA polymerase alpha subunit	49	14	243	14	314	35	4.79	7769	14	High	1
TRUE	Master Protein	sll1819	50S ribosomal protein L17	53	7	142	7	116	13.2	11.06	2243	7	High	1
TRUE	Master Protein	sll1821	50S ribosomal protein L13	50	6	119	6	151	17	9.99	2224	6	High	1
TRUE	Master Protein	sll1822	30S ribosomal protein S9	25	4	59	4	137	15.1	10.13	1047	4	High	1
TRUE	Master Protein	sll1823	adenylosuccinate synthetase	51	17	227	17	443	48.6	5.45	5331	17	High	1
TRUE	Master Protein	sll1824	50S ribosomal protein L25	42	4	111	4	118	13.4	9.25	1686	4	High	1
TRUE	Master Protein	sll1825	hypothetical protein	23	5	37	5	196	20.3	6.29	871	5	High	1
TRUE	Master Protein	sll1830	unknown protein	38	14	196	14	358	39.6	4.87	4594	14	High	1
TRUE	Master Protein	sll1831	glycolate oxidase subunit, (Fe-S)protein	22	8	63	8	460	50.5	7.08	1789	8	High	1
TRUE	Master Protein	sll1835	periplasmic protein, function unknown	42	7	91	7	265	28.8	4.93	5635	7	High	1
TRUE	Master Protein	sll1837	periplasmic protein, function unknown	37	5	108	5	145	15.5	4.72	2656	5	High	1
TRUE	Master Protein	sll1841	pyruvate dehydrogenase dihydrolipoamide acetyltransferase component (E2)	33	11	238	11	433	44.9	6.19	6910	11	High	1
TRUE	Master Protein	sll1848	putative acyltransferas	9	2	17	2	225	24.3	9.82	487	2	High	1
TRUE	Master Protein	sll1852	nucleoside diphosphate kinase	52	7	174	7	149	16.7	5.55	5039	7	High	1
TRUE	Master Protein	sll1854	exodeoxyribonuclease III	17	3	18	3	265	30.7	5.52	646	3	High	1
TRUE	Master Protein	sll1862	unknown protein	24	2	8	2	143	15.2	5.94	285	2	High	1
TRUE	Master Protein	sll1863	unknown protein	54	4	68	4	107	12.3	5.29	2929	4	High	1
TRUE	Master Protein	sll1865	peptide chain release factor 2	9	3	28	3	335	37.6	4.82	528	3	High	1
TRUE	Master Protein	sll1866	hypothetical protein	18	3	42	3	199	21.6	5.02	1429	3	High	1
TRUE	Master Protein	sll1869	probable dioxygenase, Rieske iron-sulfur component	24	7	68	7	357	40.8	6.8	1844	7	High	1
TRUE	Master Protein	sll1870	ATP-binding protein of ABC transporter	19	3	23	3	226	25.5	6.34	958	3	High	1
TRUE	Master Protein	sll1871	two-component system sensory histidine kinase	8	5	34	5	674	74.9	5.11	437	5	High	1
TRUE	Master Protein	sll1872	transcriptional regulator	9	4	30	4	463	50.7	6.61	383	4	High	1
TRUE	Master Protein	sll1873	unknown protein	56	6	92	6	121	12.9	9.99	2789	6	High	1
TRUE	Master Protein	sll1879	two-component response regulator	22	9	77	9	562	63.8	8.81	2119	9	High	1
TRUE	Master Protein	sll1880	hypothetical protein	20	3	13	3	147	16.4	7.75	200	3	High	1
TRUE	Master Protein	sll1883	arginine biosynthesis bifunctional protein ArgJ	39	13	201	13	413	43.3	5.47	4757	13	High	1
TRUE	Master Protein	sll1884	hypothetical protein	27	8	50	8	374	42.8	4.91	528	8	High	1
TRUE	Master Protein	sll1885	unknown protein	4	2	15	2	845	91.8	4.51	997	2	High	1
TRUE	Master Protein	sll1886	hypothetical protein	18	3	29	3	188	21	5.74	471	3	High	1
TRUE	Master Protein	sll1888	two-component sensor histidine kinase	23	9	57	9	432	47.4	4.94	1800	9	High	1
TRUE	Master Protein	sll1891	unknown protein	8	2	5	2	252	26.4	4.17	76	2	High	1
TRUE	Master Protein	sll1892	unknown protein	28	5	77	5	248	25.7	4.91	3845	5	High	1
TRUE	Master Protein	sll1893	cyclase	33	8	79	8	261	28	5.03	1880	8	High	1
TRUE	Master Protein	sll1894	riboflavin biosynthesis protein RibA	16	6	69	6	556	61.6	6.16	1793	6	High	1
TRUE	Master Protein	sll1895	hypothetical protein	27	14	147	14	696	79.6	5.67	3193	14	High	1
TRUE	Master Protein	sll1897	hypothetical protein	23	3	27	3	141	16.7	8.88	632	3	High	1
TRUE	Master Protein	sll1900	acetyltransferase	26	4	28	4	209	23.3	5.25	237	4	High	1
TRUE	Master Protein	sll1902	hypothetical protein	6	2	18	2	399	45.9	6.62	903	2	High	1
TRUE	Master Protein	sll1905	two-component hybrid sensor and regulator	6	4	17	4	1014	111.5	5.1	770	4	High	1
TRUE	Master Protein	sll1906	hypothetical protein	11	3	8	3	484	51.5	8.05	143	3	High	1
TRUE	Master Protein	sll1908	D-3-phosphoglycerate dehydrogenase	57	26	469	26	526	56.2	5.59	14407	26	High	1
TRUE	Master Protein	sll1909	probable methyltransferase	25	4	21	4	300	33.7	4.91	274	4	High	1
TRUE	Master Protein	sll1910	protein conferring resistance to acetazolamide Zam	35	21	266	21	781	87.5	4.96	10116	21	High	1
TRUE	Master Protein	sll1911	hypothetical protein	58	5	71	5	81	9	10.17	2615	5	High	1
TRUE	Master Protein	sll1913	hypothetical protein	18	9	83	9	599	66.6	5.81	1423	9	High	1
TRUE	Master Protein	sll1915	hypothetical protein	9	2	15	2	183	21	8	303	2	High	1
TRUE	Master Protein	sll1920	copper-transporting P-type ATPase PacS	13	8	91	8	745	79.9	6.42	3194	8	High	1
TRUE	Master Protein	sll1921	hypothetical protein	6	2	4	2	251	28.3	7.34	18	2	High	1
TRUE	Master Protein	sll1925	hypothetical protein	14	2	27	2	238	25.8	7.91	535	2	High	1
TRUE	Master Protein	sll1927	ABC transporter ATP-binding protein	33	15	136	15	617	69.2	6.87	3492	15	High	1
TRUE	Master Protein	sll1931	serine hydroxymethyltransferase	61	23	361	23	427	46.2	6.32	11819	23	High	1
TRUE	Master Protein	sll1932	DnaK protein	39	25	411	24	771	86	5.27	14653	25	High	1
TRUE	Master Protein	sll1933	DnaJ protein, heat shock protein 40, molecular chaperone	12	3	4	3	307	34.7	9.64	66	3	High	1
TRUE	Master Protein	sll1937	ferric uptake regulation protein	22	3	20	3	138	15.4	6.28	451	3	High	1
TRUE	Master Protein	sll1938	hypothetical protein	25	3	16	3	203	22.5	4.86	579	3	High	1
TRUE	Master Protein	sll1939	unknown protein	22	4	34	4	214	24.2	6.54	1404	4	High	1
TRUE	Master Protein	sll1940	hypothetical protein	26	3	44	3	157	17	4.7	1500	3	High	1
TRUE	Master Protein	sll1941	DNA gyrase A subunit	29	17	124	17	920	101.1	5.5	3357	17	High	1
TRUE	Master Protein	sll1945	1-deoxyxylulose-5-phosphate synthase	33	16	204	16	640	69.3	6.28	4836	16	High	1
TRUE	Master Protein	sll1949	unknown protein	50	8	109	8	247	25.2	4.61	1418	8	High	1
TRUE	Master Protein	sll1950	unknown protein	22	5	48	5	244	27.5	4.94	1018	5	High	1
TRUE	Master Protein	sll1951	unknown protein	2	3	35	3	1741	178.2	3.75	821	3	High	1
TRUE	Master Protein	sll1956	hypothetical protein	17	3	31	3	192	21.9	5.22	519	3	High	1
TRUE	Master Protein	sll1957	transcriptional regulator	22	2	6	2	104	12.3	7.08	252	2	High	1
TRUE	Master Protein	sll1958	histidinol phosphate aminotransferase	30	9	82	9	367	40.7	5.14	1837	9	High	1
TRUE	Master Protein	sll1961	hypothetical protein	44	13	184	13	343	38.1	5.14	6334	13	High	1
TRUE	Master Protein	sll1967	probable RNA methyltransferase	25	9	99	9	463	51.5	6.86	3160	9	High	1
TRUE	Master Protein	sll1971	probable hexosyltransferase	8	3	15	3	395	45.1	6.43	301	3	High	1
TRUE	Master Protein	sll1973	hypothetical protein	8	2	26	2	222	23.5	9.95	489	2	High	1
TRUE	Master Protein	sll1979	hypothetical protein	28	3	40	3	142	15.9	5.06	1322	3	High	1
TRUE	Master Protein	sll1980	thiol:disulfide interchange protein TrxA	41	4	37	4	180	19.5	5.26	649	4	High	1
TRUE	Master Protein	sll1981	acetolactate synthase	39	15	169	15	550	60.1	5.41	4150	15	High	1
TRUE	Master Protein	sll1987	catalase peroxidase	35	21	288	21	729	81.4	5.3	5841	21	High	1
TRUE	Master Protein	sll1988	33 kDa chaperonin	18	4	29	4	302	32.2	5.41	502	4	High	1
TRUE	Master Protein	sll1994	porphobilinogen synthase (5-aminolevulinate dehydratase)	51	15	281	15	327	36.1	5.08	6764	15	High	1
TRUE	Master Protein	sll2001	leucine aminopeptidase	43	17	272	17	508	53.9	5.12	10680	17	High	1
TRUE	Master Protein	sll2002	hypothetical protein	37	8	143	8	292	32.9	4.64	5443	8	High	1
TRUE	Master Protein	sll2003	hypothetical protein	5	2	6	2	517	58.1	9.26	112	2	High	1
TRUE	Master Protein	sll2005	DNA gyrase B subunit [Contains: Ssp gyrB intein]	31	31	420	31	1078	122.7	6.64	11236	31	High	1
TRUE	Master Protein	sll2009	processing protease	16	7	34	7	435	48.1	5.01	940	7	High	1
TRUE	Master Protein	sll2010	UDP-N-acetylmuramoylalanine--D-glutamate ligase	38	11	124	11	452	49	5.76	4665	11	High	1
TRUE	Master Protein	sll2014	sugar fermentation stimulation protein	29	6	63	6	237	26.8	7.3	1000	6	High	1
TRUE	Master Protein	sll5033	hypothetical protein	27	3	18	3	179	19.9	4.91	483	3	High	1
TRUE	Master Protein	sll5034	hypothetical protein	40	8	100	8	207	23.2	7.34	1892	8	High	1
TRUE	Master Protein	sll5042	probable sulfotransferase	23	5	45	5	280	32.9	8.59	748	5	High	1
TRUE	Master Protein	sll5048	probable glycosyltransferase	27	7	81	7	362	39.9	6.73	934	7	High	1
TRUE	Master Protein	sll5050	probable glycosyltransferase	7	3	35	3	441	48.9	7.55	537	3	High	1
TRUE	Master Protein	sll5052	similar to exopolysaccharide export protein	8	5	9	5	740	82.9	5.01	33	5	High	1
TRUE	Master Protein	sll5059	two-component response regulator	24	6	58	6	302	33.4	4.65	2180	6	High	1
TRUE	Master Protein	sll5066	probable plasmid partitioning protein, ParA family	32	5	57	5	204	22.5	8.1	1558	5	High	1
TRUE	Master Protein	sll5075	hypothetical protein	45	7	66	7	139	15.6	5.15	1145	7	High	1
TRUE	Master Protein	sll5076	hypothetical protein	17	2	14	2	181	20.2	5.11	476	2	High	1
TRUE	Master Protein	sll5079	probable short chain dehydrogenase	35	10	94	10	272	28.7	6.23	1921	10	High	1
TRUE	Master Protein	sll5080	non-heme chloroperoxidase	46	10	137	10	274	30.1	5.6	3928	10	High	1
TRUE	Master Protein	sll5128	unknown protein	29	5	47	5	345	39.4	4.09	2027	5	High	1
TRUE	Master Protein	sll6017	hypothetical protein	52	12	245	3	256	29.2	5.19	8153	12	High	1
TRUE	Master Protein	sll6036	chromosome partitioning protein, ParA family	23	4	33	4	201	21.7	5.72	1080	4	High	1
TRUE	Master Protein	sll6055	hypothetical protein	35	4	33	4	152	17.4	5.39	673	4	High	1
TRUE	Master Protein	sll6060	probable acetyltransferase	31	4	35	4	177	19.1	6.38	824	4	High	1
TRUE	Master Protein	sll6093	chromosome partitioning protein, ParA family	48	8	78	8	198	21.6	8.38	942	8	High	1
TRUE	Master Protein	sll7028	hypothetical protein	6	2	6	2	418	47	5.1	73	2	High	1
TRUE	Master Protein	sll7030	hypothetical protein	19	3	10	3	167	19	8.51	71	3	High	1
TRUE	Master Protein	sll7031	hypothetical protein	30	2	7	2	100	10.9	9.7	14	2	High	1
TRUE	Master Protein	sll7033	hypothetical protein	29	2	10	2	113	12.6	5.02	236	2	High	1
TRUE	Master Protein	sll7034	hypothetical protein	37	3	25	3	110	12.2	5.16	739	3	High	1
TRUE	Master Protein	sll7043	unknown protein	27	3	41	3	194	21.5	6.81	868	3	High	1
TRUE	Master Protein	sll7044	plasmid partition protein ParA homolog	14	3	8	3	193	20.7	6.38	230	3	High	1
TRUE	Master Protein	sll7062	unknown protein	38	12	101	12	371	42.3	5.31	2744	12	High	1
TRUE	Master Protein	sll7063	unknown protein	7	3	16	3	795	90.2	7.36	127	3	High	1
TRUE	Master Protein	sll7066	unknown protein	9	5	66	5	791	87.4	8.73	678	5	High	1
TRUE	Master Protein	sll7070	unknown protein	26	2	13	2	124	13.9	9.45	160	2	High	1
TRUE	Master Protein	sll7078	unknown protein	18	5	44	5	288	35	6.55	684	5	High	1
TRUE	Master Protein	sll7085	unknown protein	36	18	242	18	576	65.4	9.31	7363	18	High	1
TRUE	Master Protein	sll7086	unknown protein	34	5	92	5	131	14.5	6.54	3042	5	High	1
TRUE	Master Protein	sll7087	unknown protein	46	8	141	8	268	29.9	5.99	3761	8	High	1
TRUE	Master Protein	sll7089	unknown protein	38	11	120	11	370	42.1	9.01	2292	11	High	1
TRUE	Master Protein	sll7090	unknown protein	44	31	371	31	979	111.4	6.28	10670	31	High	1
TRUE	Master Protein	sll8001	hypothetical protein	28	8	66	8	348	39.6	8.44	1169	8	High	1
TRUE	Master Protein	sll8002	hypothetical protein	32	5	17	5	212	24.2	7.52	231	5	High	1
TRUE	Master Protein	sll8004	hypothetical protein	21	3	28	3	185	20.7	7.44	226	3	High	1
TRUE	Master Protein	sll8007	unknown protein	59	5	69	5	116	13	5.05	2701	5	High	1
TRUE	Master Protein	sll8012	unknown protein	34	4	19	4	138	15.6	6.54	1104	4	High	1
TRUE	Master Protein	sll8049	type I site-specific deoxyribonuclease chain R	30	22	166	22	989	111.8	6.37	3962	22	High	1
TRUE	Master Protein	slr0001	hypothetical protein	50	9	131	9	160	17.4	5.15	4434	9	High	1
TRUE	Master Protein	slr0006	unknown protein	24	5	118	5	217	23.4	8.46	4612	5	High	1
TRUE	Master Protein	slr0007	probable sugar-phosphate nucleotidyltransferase	46	7	86	7	253	27.2	5.07	2995	7	High	1
TRUE	Master Protein	slr0008	carboxyl-terminal processing protease	5	2	6	2	427	46.7	5.1	35	2	High	1
TRUE	Master Protein	slr0009	ribulose bisphosphate carboxylase large subunit	50	34	1577	34	470	52.5	6.15	41567	34	High	1
TRUE	Master Protein	slr0012	ribulose bisphosphate carboxylase small subunit	54	5	82	5	113	13.2	5.48	1849	5	High	1
TRUE	Master Protein	slr0013	hypothetical protein	63	10	138	10	175	18.7	9	5467	10	High	1
TRUE	Master Protein	slr0015	lipid A disaccharide synthase	44	13	215	13	394	43.4	6.62	5982	13	High	1
TRUE	Master Protein	slr0017	UDP-N-acetylglucosamine 1-carboxyvinyltransferase	37	11	134	11	438	46.6	5.97	3383	11	High	1
TRUE	Master Protein	slr0018	fumarase	31	11	125	11	466	49.7	5.86	3703	11	High	1
TRUE	Master Protein	slr0020	DNA recombinase	5	3	20	3	831	93.6	8.56	455	3	High	1
TRUE	Master Protein	slr0021	protease	24	6	84	6	277	30.3	7.15	2941	6	High	1
TRUE	Master Protein	slr0022	hypothetical protein	16	2	22	2	123	14	4.77	208	2	High	1
TRUE	Master Protein	slr0023	unknown protein	18	2	19	2	204	23.1	5.54	572	2	High	1
TRUE	Master Protein	slr0031	hypothetical protein	12	7	72	7	584	66.9	5.58	1980	7	High	1
TRUE	Master Protein	slr0032	probable branched-chain amino acid aminotransferase	50	15	271	15	305	33.9	6.33	7649	15	High	1
TRUE	Master Protein	slr0033	glutamyl-tRNA(Gln) amidotransferase subunit C	45	4	93	4	104	11.6	4.32	2580	4	High	1
TRUE	Master Protein	slr0038	hypothetical protein	55	6	113	6	132	15.2	4.94	5019	6	High	1
TRUE	Master Protein	slr0039	hypothetical protein	40	11	157	11	357	38.4	4.91	3815	11	High	1
TRUE	Master Protein	slr0040	bicarbonate transport system substrate-binding protein	47	16	225	15	452	49.4	5.77	6899	16	High	1
TRUE	Master Protein	slr0041	bicarbonate transport system permease protein	27	7	121	7	280	31	10.08	2065	7	High	1
TRUE	Master Protein	slr0042	probable porin; major outer membrane protein	26	11	144	10	576	61.8	4.67	4809	11	High	1
TRUE	Master Protein	slr0043	bicarbonate transport system ATP-binding protein	61	32	389	31	667	74.1	6.76	9571	32	High	1
TRUE	Master Protein	slr0044	bicarbonate transport system ATP-binding protein	41	9	125	8	282	31.3	5.5	4026	9	High	1
TRUE	Master Protein	slr0049	hypothetical protein	54	14	231	14	398	44	5.06	6471	14	High	1
TRUE	Master Protein	slr0050	hypothetical protein YCF56	7	3	30	3	326	36.1	6.95	492	3	High	1
TRUE	Master Protein	slr0051	periplasmic beta-type carbonic anhydrase	56	9	131	9	263	27.9	5.38	7904	9	High	1
TRUE	Master Protein	slr0055	anthranilate synthase component II	60	6	74	6	163	17.8	5.92	896	6	High	1
TRUE	Master Protein	slr0058	hypothetical protein	41	5	75	5	142	16.5	5.07	2023	5	High	1
TRUE	Master Protein	slr0063	pilus biogenesis protein homologous to general secretion pathway protein E	38	24	377	24	672	75.1	5.6	12586	24	High	1
TRUE	Master Protein	slr0064	hypothetical protein	22	7	64	7	384	43	7.71	547	7	High	1
TRUE	Master Protein	slr0065	hypothetical protein	22	3	36	3	212	23.6	5.36	1376	3	High	1
TRUE	Master Protein	slr0066	riboflavin biosynthesis protein RibD	11	3	28	3	368	40	6.64	977	3	High	1
TRUE	Master Protein	slr0067	MRP protein homolog	31	10	117	10	353	37.1	5.15	2411	10	High	1
TRUE	Master Protein	slr0069	unknown protein	27	4	32	4	219	25.6	5.6	572	4	High	1
TRUE	Master Protein	slr0070	methionyl-tRNA formyltransferase	24	6	85	6	330	35.9	6.32	2175	6	High	1
TRUE	Master Protein	slr0072	glucose inhibited division protein B	27	7	48	7	264	28.8	7.23	866	7	High	1
TRUE	Master Protein	slr0073	two-component sensor histidine kinase	48	13	206	13	315	35	5.86	7006	13	High	1
TRUE	Master Protein	slr0074	ABC transporter subunit	19	8	61	8	480	52.8	5.25	2226	8	High	1
TRUE	Master Protein	slr0075	ABC transporter ATP-binding protein	29	7	76	7	256	28.4	4.87	2340	7	High	1
TRUE	Master Protein	slr0076	hypothetical protein	38	13	114	13	453	50	6.09	3025	13	High	1
TRUE	Master Protein	slr0077	cysteine desulfurase	35	8	56	8	420	46.4	5.67	1370	8	High	1
TRUE	Master Protein	slr0079	probable general secretion pathway protein E	31	21	230	21	813	90.1	5.52	4970	21	High	1
TRUE	Master Protein	slr0080	ribonuclease H	23	4	60	4	160	17.8	8.25	3349	4	High	1
TRUE	Master Protein	slr0082	hypothetical protein	26	8	90	8	443	49.3	4.93	2851	8	High	1
TRUE	Master Protein	slr0083	RNA helicase Light	42	17	102	17	492	55.1	8.72	2020	17	High	1
TRUE	Master Protein	slr0084	amidotransferase HisH	18	3	25	3	210	22.5	5.9	209	3	High	1
TRUE	Master Protein	slr0086	similar to DnaK protein	24	10	90	10	531	59.1	5.34	2826	10	High	1
TRUE	Master Protein	slr0088	beta-carotene ketolase	10	5	30	5	542	59.4	6.55	484	5	High	1
TRUE	Master Protein	slr0089	gamma-tocopherol methyltransferase	33	8	64	8	317	35.5	7.03	1554	8	High	1
TRUE	Master Protein	slr0093	DnaJ protein, heat shock protein 40, molecular chaperone	18	5	38	5	332	36.3	8.53	1138	5	High	1
TRUE	Master Protein	slr0105	hypothetical protein	32	13	117	13	462	51.9	7.17	3592	13	High	1
TRUE	Master Protein	slr0106	unknown protein	46	12	125	12	234	25.9	8.48	3073	12	High	1
TRUE	Master Protein	slr0110	hypothetical protein	39	7	91	7	211	23.1	6.96	3995	7	High	1
TRUE	Master Protein	slr0111	unknown protein	37	6	76	6	173	19.4	4.87	1690	6	High	1
TRUE	Master Protein	slr0112	unknown protein	20	2	26	2	185	19.2	4.56	754	2	High	1
TRUE	Master Protein	slr0114	putative PP2C-type protein phosphatase	14	4	30	4	510	56.7	4.94	1045	4	High	1
TRUE	Master Protein	slr0115	response regulator for energy transfer from phycobilisomes to photosystems	49	8	104	8	241	27.3	5.39	3262	8	High	1
TRUE	Master Protein	slr0116	phycocyanobilin:ferredoxin oxidoreductase	27	5	59	5	248	28.1	5.2	839	5	High	1
TRUE	Master Protein	slr0118	thiamine biosynthesis protein ThiC	49	17	187	17	459	51.1	5.74	5088	17	High	1
TRUE	Master Protein	slr0120	probable tRNA/rRNA methyltransferase	22	4	28	4	240	26.9	7.02	890	4	High	1
TRUE	Master Protein	slr0121	hypothetical protein	6	2	4	2	495	53	9.47	204	2	High	1
TRUE	Master Protein	slr0143	WD-repeat protein, Hat protein, involved in the control of a high-affinity transport system for inorganic carbon	2	2	16	2	1191	131.8	6.67	339	2	High	1
TRUE	Master Protein	slr0144	hypothetical protein	18	3	36	3	262	29.6	5.4	1808	3	High	1
TRUE	Master Protein	slr0145	unknown protein	18	2	31	2	136	15	5.76	384	2	High	1
TRUE	Master Protein	slr0147	hypothetical protein	28	5	55	5	221	24.3	5.11	1468	5	High	1
TRUE	Master Protein	slr0148	hypothetical protein	35	5	83	5	160	17.8	5.02	1911	5	High	1
TRUE	Master Protein	slr0149	hypothetical protein	70	11	172	11	156	18.4	5.26	3269	11	High	1
TRUE	Master Protein	slr0150	ferredoxin, petF-like protein	31	3	42	3	103	10.8	4.26	952	3	High	1
TRUE	Master Protein	slr0151	unknown protein	44	11	140	11	320	34.9	5.07	4962	11	High	1
TRUE	Master Protein	slr0156	ClpB protein	52	41	395	34	898	101.3	5.34	9877	41	High	1
TRUE	Master Protein	slr0161	twitching motility protein PilT	63	20	386	20	369	40.6	7.03	12599	20	High	1
TRUE	Master Protein	slr0162	a part of pilC, pilin biogenesis protein, required for twitching motility	20	3	90	3	165	17.8	9.29	3983	3	High	1
TRUE	Master Protein	slr0163	a part of pilC, pilin biogenesis protein, required for twitching motility	46	7	74	7	247	26.7	5.34	2667	7	High	1
TRUE	Master Protein	slr0164	ATP-dependent Clp protease proteolytic subunit	43	7	152	7	225	24.9	5	3364	7	High	1
TRUE	Master Protein	slr0165	ATP-dependent Clp protease proteolytic subunit	56	13	232	13	202	22.4	6.04	4788	13	High	1
TRUE	Master Protein	slr0169	hypothetical protein	38	7	86	7	213	22.7	7.37	2129	7	High	1
TRUE	Master Protein	slr0171	photosystem I assembly related protein Ycf37	29	5	72	5	175	20.1	9.33	2705	5	High	1
TRUE	Master Protein	slr0172	hypothetical protein	44	6	210	6	155	17.3	5.34	4162	6	High	1
TRUE	Master Protein	slr0184	unknown protein	26	5	51	5	206	23.7	5.15	891	5	High	1
TRUE	Master Protein	slr0185	orotate phosphoribosyltransferase	36	7	95	7	198	21.4	6.8	2227	7	High	1
TRUE	Master Protein	slr0186	2-isopropylmalate synthase	56	22	258	22	533	57.4	5.49	10654	22	High	1
TRUE	Master Protein	slr0191	amidase enhancer, periplasmic protein	16	9	101	9	535	59.3	8.94	1309	9	High	1
TRUE	Master Protein	slr0193	RNA-binding protein	69	7	116	7	151	16.6	8.05	5848	7	High	1
TRUE	Master Protein	slr0194	ribose 5-phosphate isomerase	60	10	265	10	235	24.7	5.03	7142	10	High	1
TRUE	Master Protein	slr0197	competence protein	11	4	16	4	553	61.2	5.72	148	4	High	1
TRUE	Master Protein	slr0201	heterodisulfide reductase subunit B	46	10	103	10	301	32.6	6.7	3581	10	High	1
TRUE	Master Protein	slr0207	hypothetical protein	15	7	69	7	540	62.7	5.69	1989	7	High	1
TRUE	Master Protein	slr0209	unknown protein	55	15	157	15	348	40.7	5.63	4108	15	High	1
TRUE	Master Protein	slr0211	hypothetical protein	6	2	2	2	403	46.1	6.71	31	2	High	1
TRUE	Master Protein	slr0212	5-methyltetrahydrofolate--homocysteine methyltransferase	36	34	345	34	1195	132.5	4.96	9733	34	High	1
TRUE	Master Protein	slr0213	GMP synthetase	42	19	289	19	542	61	6.24	5598	19	High	1
TRUE	Master Protein	slr0220	glycyl-tRNA synthetase beta chain	35	25	317	25	722	80	4.86	7222	25	High	1
TRUE	Master Protein	slr0222	two-component hybrid sensor and regulator	4	3	5	3	1178	134.9	4.86	120	3	High	1
TRUE	Master Protein	slr0226	unknown protein	10	4	51	4	482	50.8	4.98	2058	4	High	1
TRUE	Master Protein	slr0228	cell division protein FtsH	55	26	412	23	627	68.5	5.41	13967	26	High	1
TRUE	Master Protein	slr0229	3-hydroxyisobutyrate dehydrogenase	19	4	57	4	290	29.9	5.07	1282	4	High	1
TRUE	Master Protein	slr0233	thioredoxin M	48	4	29	4	105	11.8	8.5	405	4	High	1
TRUE	Master Protein	slr0236	similar to glutathione S-transferase	23	5	53	5	222	25	7.74	951	5	High	1
TRUE	Master Protein	slr0237	glycogen operon protein GlgX homolog	25	12	142	11	746	83.4	5.06	3501	12	High	1
TRUE	Master Protein	slr0239	precorrin-4 C11-methyltransferase	22	4	32	4	264	28.8	6.52	586	4	High	1
TRUE	Master Protein	slr0242	bacterioferritin comigratory protein homolog	56	5	71	5	160	17.6	5.31	2641	5	High	1
TRUE	Master Protein	slr0243	hypothetical protein	30	3	24	3	175	20	7.96	575	3	High	1
TRUE	Master Protein	slr0244	hypothetical protein	63	14	352	14	284	31.2	5.25	12315	14	High	1
TRUE	Master Protein	slr0245	Histone deacetylase family protein	8	2	22	2	304	33.6	6.87	537	2	High	1
TRUE	Master Protein	slr0250	hypothetical protein	30	4	89	4	178	19.2	5.87	3921	4	High	1
TRUE	Master Protein	slr0251	ATP-binding protein of ABC transporter	52	10	90	10	252	27.8	9.5	3408	10	High	1
TRUE	Master Protein	slr0254	hypothetical protein	18	3	18	3	266	30.4	9	695	3	High	1
TRUE	Master Protein	slr0257	periplasmic carboxyl-terminal protease	19	8	50	8	462	50.3	6.29	1295	8	High	1
TRUE	Master Protein	slr0260	cob(I)alamin adenosyltransferase	36	8	71	8	203	22.6	8.31	1337	8	High	1
TRUE	Master Protein	slr0261	NADH dehydrogenase subunit 7	58	21	533	21	384	44.3	6.06	12732	21	High	1
TRUE	Master Protein	slr0267	hypothetical protein	27	5	58	5	279	31.2	9.29	1536	5	High	1
TRUE	Master Protein	slr0280	hypothetical protein	38	16	185	16	610	65.4	9.76	7250	16	High	1
TRUE	Master Protein	slr0287	hypothetical protein	39	6	36	6	118	13.6	10.3	392	6	High	1
TRUE	Master Protein	slr0288	glutamate--ammonia ligase	42	23	195	23	724	79.2	5.47	6081	23	High	1
TRUE	Master Protein	slr0291	hypothetical protein	12	2	15	2	144	17.2	4.91	125	2	High	1
TRUE	Master Protein	slr0293	glycine dehydrogenase	21	14	84	14	983	107.3	5.39	1754	14	High	1
TRUE	Master Protein	slr0298	FraH protein homolog	18	3	35	3	210	22.1	4.75	1744	3	High	1
TRUE	Master Protein	slr0301	phosphoenolpyruvate synthase	22	16	142	16	818	89.9	5.47	1986	16	High	1
TRUE	Master Protein	slr0306	unknown protein	5	2	6	2	506	55.3	4.91	60	2	High	1
TRUE	Master Protein	slr0309	probable methyltransferase	12	4	35	4	473	54.4	8.25	940	4	High	1
TRUE	Master Protein	slr0312	two-component response regulator NarL subfamily	10	2	16	2	209	22.7	5.17	337	2	High	1
TRUE	Master Protein	slr0315	probable oxidoreductase	36	8	90	8	244	25.9	5.47	3512	8	High	1
TRUE	Master Protein	slr0317	hypothetical protein	31	6	41	6	287	31.5	5.86	1164	6	High	1
TRUE	Master Protein	slr0320	hypothetical protein	10	4	10	4	531	60.6	6.48	80	4	High	1
TRUE	Master Protein	slr0321	GTP-binding protein ERA homolog	9	2	8	2	315	34.8	7.14	211	2	High	1
TRUE	Master Protein	slr0322	two-component hybrid sensor and regulator	34	32	353	31	1095	120.5	4.77	9500	32	High	1
TRUE	Master Protein	slr0323	putative alpha-mannosidase	22	15	90	15	1042	120.4	5.4	1378	15	High	1
TRUE	Master Protein	slr0325	hypothetical protein	22	3	32	3	161	18.3	5.53	862	3	High	1
TRUE	Master Protein	slr0326	hypothetical protein	46	7	101	7	147	16.9	8.54	2404	7	High	1
TRUE	Master Protein	slr0328	low molecular weight phosphotyrosine protein phosphatase	39	5	60	5	157	17.5	5.36	1976	5	High	1
TRUE	Master Protein	slr0331	NADH dehydrogenase subunit 4 (involved in photosystem-1 cyclic electron flow)	8	2	29	2	525	57.5	6.73	1690	2	High	1
TRUE	Master Protein	slr0333	unknown protein	43	5	71	5	106	11.4	8.48	2579	5	High	1
TRUE	Master Protein	slr0334	unknown protein	25	5	67	5	110	11.6	7.85	1201	5	High	1
TRUE	Master Protein	slr0335	phycobilisome core-membrane linker polypeptide	48	41	1408	41	896	100.2	9.23	28598	41	High	1
TRUE	Master Protein	slr0338	probable oxidoreductase	27	7	71	7	356	39	5.67	2369	7	High	1
TRUE	Master Protein	slr0341	unknown protein	14	3	21	3	318	35.1	5.19	1007	3	High	1
TRUE	Master Protein	slr0342	cytochrome b6	32	7	107	7	222	25	9.01	2796	7	High	1
TRUE	Master Protein	slr0343	cytochrome b6-f complex subunit 4	11	2	61	2	160	17.4	6.04	1380	2	High	1
TRUE	Master Protein	slr0345	unknown protein	22	3	36	3	135	15.2	10.54	830	3	High	1
TRUE	Master Protein	slr0346	ribonuclease III	16	3	22	3	244	27.1	6.05	829	3	High	1
TRUE	Master Protein	slr0348	hypothetical protein	42	13	105	13	406	45.6	5.48	2992	13	High	1
TRUE	Master Protein	slr0351	hypothetical protein	25	6	34	6	412	46.5	5.07	1148	6	High	1
TRUE	Master Protein	slr0354	ATP-binding protein of ABC transporter	22	4	22	4	210	23.3	6.43	400	4	High	1
TRUE	Master Protein	slr0355	hypothetical protein	28	8	78	8	331	35.4	5.52	2005	8	High	1
TRUE	Master Protein	slr0356	hypothetical protein	26	2	22	2	196	21.4	5.29	1109	2	High	1
TRUE	Master Protein	slr0357	histidyl-tRNA synthetase	26	9	84	9	447	49.1	5.94	2681	9	High	1
TRUE	Master Protein	slr0359	hypothetical protein	2	3	17	3	1244	141.6	5.91	0	3	High	1
TRUE	Master Protein	slr0361	probable ribosomal large subunit pseudouridine synthase B	11	2	3	2	249	28.2	9.91	83	2	High	1
TRUE	Master Protein	slr0362	hypothetical protein	33	4	38	4	174	19.3	6.18	1074	4	High	1
TRUE	Master Protein	slr0369	RND multidrug efflux transporter	23	19	291	19	1030	111.8	4.83	7956	19	High	1
TRUE	Master Protein	slr0370	succinate-semialdehyde dehydrogenase (NADP+)	35	14	196	14	454	48.7	5.14	6048	14	High	1
TRUE	Master Protein	slr0374	hypothetical protein	51	25	334	25	501	56.4	6.27	9104	25	High	1
TRUE	Master Protein	slr0376	hypothetical protein	53	4	42	4	116	12.9	7.5	2040	4	High	1
TRUE	Master Protein	slr0377	unknown protein	21	7	36	7	409	45.9	5.39	755	7	High	1
TRUE	Master Protein	slr0378	similar to 7-beta-(4-carbaxybutanamido)cephalosporanic acid acylase	11	6	73	6	704	77.9	5.77	3132	6	High	1
TRUE	Master Protein	slr0379	thymidylate kinase	42	7	53	7	236	26.7	6.61	1013	7	High	1
TRUE	Master Protein	slr0380	hypothetical protein	28	10	117	10	459	50.6	5.34	4560	10	High	1
TRUE	Master Protein	slr0381	lactoylglutathione lyase	39	5	46	5	131	14.7	5.83	983	5	High	1
TRUE	Master Protein	slr0383	hypothetical protein	13	2	19	2	186	21	8.44	295	2	High	1
TRUE	Master Protein	slr0384	sulfoquinovosyldiacylglycerol biosynthesis protein SqdX	19	6	52	6	378	41.4	6.6	905	6	High	1
TRUE	Master Protein	slr0386	unknown protein	4	2	8	2	412	46.7	5.4	191	2	High	1
TRUE	Master Protein	slr0387	cysteine desulfurase NifS	34	10	76	10	386	41.7	6.46	2159	10	High	1
TRUE	Master Protein	slr0394	phosphoglycerate kinase	67	20	389	20	400	41.6	5.19	11420	20	High	1
TRUE	Master Protein	slr0397	hypothetical protein	42	5	69	5	191	21	6.57	2200	5	High	1
TRUE	Master Protein	slr0398	unknown protein	47	5	45	5	157	17.6	4.68	1840	5	High	1
TRUE	Master Protein	slr0399	chaperon-like protein for quinone binding in photosystem II	56	17	179	17	326	36.5	9.14	4750	17	High	1
TRUE	Master Protein	slr0400	hypothetical protein	14	3	29	3	305	33.4	5.41	1446	3	High	1
TRUE	Master Protein	slr0401	periplasmic polyamine-binding protein of ABC transporter	10	3	35	3	384	43.4	8.21	708	3	High	1
TRUE	Master Protein	slr0402	hypothetical protein	26	4	47	4	194	21.2	6.54	1234	4	High	1
TRUE	Master Protein	slr0404	hypothetical protein	41	9	147	9	333	34.8	5.52	6530	9	High	1
TRUE	Master Protein	slr0406	dihydroorotase	21	5	66	5	342	38.1	6.8	1730	5	High	1
TRUE	Master Protein	slr0415	Na+/H+ antiporter	11	6	57	6	698	75.5	6.67	1581	6	High	1
TRUE	Master Protein	slr0416	unknown protein	32	5	46	5	146	16.3	5.12	1079	5	High	1
TRUE	Master Protein	slr0417	DNA gyrase subunit A	35	26	314	26	860	95	5.26	5965	26	High	1
TRUE	Master Protein	slr0420	hypothetical protein	31	6	59	6	227	24.5	6.52	2189	6	High	1
TRUE	Master Protein	slr0426	GTP cyclohydrolase I	53	11	274	11	234	26.6	6.62	7655	11	High	1
TRUE	Master Protein	slr0427	putative competence-damage protein	11	3	16	3	416	44.7	5.08	346	3	High	1
TRUE	Master Protein	slr0431	hypothetical protein	33	7	141	7	250	27	8.37	5316	7	High	1
TRUE	Master Protein	slr0434	elongation factor P	33	6	135	6	187	20.4	4.89	2880	6	High	1
TRUE	Master Protein	slr0435	biotin carboxyl carrier protein of acetyl-CoA carboxylase	27	4	75	4	154	16.3	4.32	2114	4	High	1
TRUE	Master Protein	slr0439	unknown protein	18	7	70	7	501	54.6	6.4	2601	7	High	1
TRUE	Master Protein	slr0440	hypothetical protein	20	4	30	4	267	30.3	4.98	475	4	High	1
TRUE	Master Protein	slr0442	unknown protein	34	18	268	18	611	62.9	5.21	10933	18	High	1
TRUE	Master Protein	slr0443	hypothetical protein	26	4	61	4	125	14.6	4.58	1806	4	High	1
TRUE	Master Protein	slr0444	3-phosphoshikimate 1-carboxyvinyltransferase	55	15	196	15	416	43.7	5.44	5755	15	High	1
TRUE	Master Protein	slr0445	hypothetical protein	14	2	6	2	210	23.8	5.05	55	2	High	1
TRUE	Master Protein	slr0447	periplasmic protein, ABC-type urea transport system substrate-binding protein	44	18	159	18	446	48.3	4.89	3662	18	High	1
TRUE	Master Protein	slr0448	DNA repair protein RadA	12	4	19	4	505	54.2	7.46	800	4	High	1
TRUE	Master Protein	slr0451	putative helicase	14	13	77	13	1006	113.3	6.57	656	13	High	1
TRUE	Master Protein	slr0452	dihydroxyacid dehydratase	41	19	295	19	561	58.6	5.25	9251	19	High	1
TRUE	Master Protein	slr0453	hypothetical protein	49	31	536	31	821	92.4	6.27	14842	31	High	1
TRUE	Master Protein	slr0454	RND multidrug efflux transporter	12	7	50	7	890	95.5	5.14	1497	7	High	1
TRUE	Master Protein	slr0455	hypothetical protein	84	11	180	11	130	14.5	4.88	5445	11	High	1
TRUE	Master Protein	slr0457	tRNA pseudouridine synthase B	19	4	14	4	296	32.1	7.23	204	4	High	1
TRUE	Master Protein	slr0458	unknown protein	15	3	23	3	211	23.3	4.78	566	3	High	1
TRUE	Master Protein	slr0459	hypothetical protein	7	3	15	3	474	52.3	6.93	324	3	High	1
TRUE	Master Protein	slr0467	conserved component of ABC transporter for natural amino acids	25	4	65	4	267	29	6.65	2889	4	High	1
TRUE	Master Protein	slr0468	unknown protein	25	9	85	9	436	51.3	6.57	3288	9	High	1
TRUE	Master Protein	slr0469	30S ribosomal protein S4	49	10	179	10	202	23.2	10.48	5151	10	High	1
TRUE	Master Protein	slr0473	cyanobacterial phytochrome 1, two-component sensor histidine kinase	5	3	7	3	748	84.2	5.12	48	3	High	1
TRUE	Master Protein	slr0474	two-component response regulator CheY subfamily, regulator for phytochrome 1 (Cph1)	14	2	17	2	147	16.6	5.07	554	2	High	1
TRUE	Master Protein	slr0476	unknown protein	42	5	269	5	136	14.4	7.59	8062	5	High	1
TRUE	Master Protein	slr0477	phosphoribosylglycinamide formyltransferase	31	6	88	6	217	23.5	7.62	1876	6	High	1
TRUE	Master Protein	slr0480	hypothetical protein YCF46	31	13	101	13	499	55.9	6.2	2341	13	High	1
TRUE	Master Protein	slr0482	unknown protein	28	4	45	4	252	28.3	5.86	1792	4	High	1
TRUE	Master Protein	slr0483	hypothetical protein	34	7	103	7	149	16.9	7.24	2657	7	High	1
TRUE	Master Protein	slr0484	two-component sensor histidine kinase	23	14	114	14	675	75.8	5.6	2390	14	High	1
TRUE	Master Protein	slr0493	similar to mannose-1-phosphate guanylyltransferase	12	2	16	2	128	14.4	6.18	153	2	High	1
TRUE	Master Protein	slr0500	imidazoleglycerol-phosphate dehydratase	9	2	19	2	210	23	6.33	739	2	High	1
TRUE	Master Protein	slr0502	cobalamin synthesis protein cobW homolog	33	10	107	10	352	38.9	4.63	3263	10	High	1
TRUE	Master Protein	slr0503	hypothetical protein YCF66	24	6	79	6	337	37.6	5.29	1945	6	High	1
TRUE	Master Protein	slr0506	light-dependent NADPH-protochlorophyllide oxidoreductase	61	19	324	19	322	36	8.38	6301	19	High	1
TRUE	Master Protein	slr0513	iron transport system substrate-binding protein, periplasmic protein	49	14	209	14	346	38.1	6.18	8114	14	High	1
TRUE	Master Protein	slr0516	hypothetical protein	34	5	48	5	166	17.9	4.61	1918	5	High	1
TRUE	Master Protein	slr0520	phosphoribosyl formylglycinamidine synthase	43	8	146	8	224	24.4	5.97	4469	8	High	1
TRUE	Master Protein	slr0523	similar to dethiobiotin synthetase	19	4	27	4	237	25.8	5.58	257	4	High	1
TRUE	Master Protein	slr0525	Mg-protoporphyrin IX methyl transferase	40	8	100	8	230	25.1	7.88	2313	8	High	1
TRUE	Master Protein	slr0526	3-methyl-2-oxobutanoate hydroxymethyltransferase	33	7	68	7	260	27.8	6.61	2248	7	High	1
TRUE	Master Protein	slr0527	transcription regulator ExsB homolog	31	4	35	4	232	25	5.63	966	4	High	1
TRUE	Master Protein	slr0528	UDP-N-acetylmuramoylalanyl-D-glutamate--2, 6-diaminopimelate ligase	45	17	174	17	505	54.6	5.41	6525	17	High	1
TRUE	Master Protein	slr0534	probable transglycosylase	31	17	130	17	847	95.9	5.12	3929	17	High	1
TRUE	Master Protein	slr0535	protease	23	10	78	10	613	65.8	5.44	3289	10	High	1
TRUE	Master Protein	slr0536	uroporphyrinogen decarboxylase	48	13	210	13	350	39.1	5.96	6114	13	High	1
TRUE	Master Protein	slr0537	putative sugar kinase	57	11	134	11	333	35.2	4.61	3637	11	High	1
TRUE	Master Protein	slr0541	probable amidotransferase	17	3	32	3	236	25.7	5.29	240	3	High	1
TRUE	Master Protein	slr0542	ATP-dependent protease ClpP	49	10	200	9	198	21.7	5.03	3912	10	High	1
TRUE	Master Protein	slr0543	tryptophan synthase beta subunit	49	16	250	16	412	45	6.71	8229	16	High	1
TRUE	Master Protein	slr0545	hypothetical protein	24	4	50	4	314	34.6	7.87	2203	4	High	1
TRUE	Master Protein	slr0546	indole-3-glycerol phosphate synthase	48	12	144	12	295	32.9	5.99	3939	12	High	1
TRUE	Master Protein	slr0549	aspartate beta-semialdehyde dehydrogenese	45	10	179	10	269	29.5	6.01	6065	10	High	1
TRUE	Master Protein	slr0550	dihydrodipicolinate synthase	20	5	75	5	301	31.8	5.08	2644	5	High	1
TRUE	Master Protein	slr0551	hypothetical protein	43	24	333	24	640	70.4	7.74	7029	24	High	1
TRUE	Master Protein	slr0552	hypothetical protein	74	14	207	14	244	26.7	4.98	7834	14	High	1
TRUE	Master Protein	slr0553	hypothetical protein	22	3	13	3	201	22.5	5.95	339	3	High	1
TRUE	Master Protein	slr0556	hypothetical protein	14	3	23	3	218	24	6.05	233	3	High	1
TRUE	Master Protein	slr0557	valyl-tRNA synthetase	36	30	424	30	910	102.7	5.17	12077	30	High	1
TRUE	Master Protein	slr0559	periplasmic binding protein of ABC transporter for natural amino acids	48	13	289	13	454	46.6	4.56	15689	13	High	1
TRUE	Master Protein	slr0565	hypothetical protein	16	4	68	4	325	35.4	5.19	2627	4	High	1
TRUE	Master Protein	slr0569	unknown protein	28	9	53	9	497	56.7	6.68	937	9	High	1
TRUE	Master Protein	slr0574	cytochrome P450	22	8	35	8	444	50.5	7.91	412	8	High	1
TRUE	Master Protein	slr0575	hypothetical protein	34	4	59	4	184	20.3	4.93	1872	4	High	1
TRUE	Master Protein	slr0580	aluminum resistance protein homolog	13	4	30	4	415	44.6	5.2	1074	4	High	1
TRUE	Master Protein	slr0583	similar to GDP-fucose synthetase	35	10	150	10	310	35.2	5.99	3025	10	High	1
TRUE	Master Protein	slr0585	argininosuccinate synthetase	62	22	427	22	400	44.5	5.14	12191	22	High	1
TRUE	Master Protein	slr0586	hypothetical protein	19	4	47	4	257	29.6	5.3	1229	4	High	1
TRUE	Master Protein	slr0588	hypothetical protein	15	2	9	2	130	14.2	6.47	163	2	High	1
TRUE	Master Protein	slr0591	ribonucleoside-diphosphate reductase beta chain	16	5	39	5	355	41.6	5.17	720	5	High	1
TRUE	Master Protein	slr0592	hypothetical protein	12	2	32	2	204	22.5	4.88	1431	2	High	1
TRUE	Master Protein	slr0594	hypothetical protein	7	3	16	3	407	43	7.52	213	3	High	1
TRUE	Master Protein	slr0596	hypothetical protein	19	3	9	3	273	30.2	5.34	128	3	High	1
TRUE	Master Protein	slr0597	phosphoribosyl aminoimidazole carboxy formyl formyltransferase/inosinemonophosphate cyclohydrolase (PUR-H(J))	52	20	288	20	553	59.3	5.8	10400	20	High	1
TRUE	Master Protein	slr0599	serine/threonine kinase	18	6	54	6	535	58.1	5.29	1242	6	High	1
TRUE	Master Protein	slr0600	NADP-thioredoxin reductase	45	12	148	12	326	36	6.05	3809	12	High	1
TRUE	Master Protein	slr0601	unknown protein	20	2	28	2	128	13.5	6.51	1377	2	High	1
TRUE	Master Protein	slr0604	GTP-binding protein	38	15	155	15	603	66.9	5.22	4691	15	High	1
TRUE	Master Protein	slr0605	hypothetical protein	37	10	95	10	319	36.5	6.58	2834	10	High	1
TRUE	Master Protein	slr0606	hypothetical protein	38	9	181	9	317	34.7	7.4	5896	9	High	1
TRUE	Master Protein	slr0608	histidine biosynthesis bifunctional protein HisIE	24	4	35	4	215	23.9	6.37	658	4	High	1
TRUE	Master Protein	slr0609	hypothetical protein	47	13	185	13	383	43.2	5.91	4051	13	High	1
TRUE	Master Protein	slr0611	solanesyl diphosphate synthase	33	8	43	8	323	35.7	5.08	1303	8	High	1
TRUE	Master Protein	slr0613	hypothetical protein	30	5	18	5	173	18.3	7.17	305	5	High	1
TRUE	Master Protein	slr0615	ATP-binding protein of ABC transporter	5	2	10	2	580	64.3	5.52	41	2	High	1
TRUE	Master Protein	slr0616	unknown protein	7	2	11	2	418	45.4	7.43	57	2	High	1
TRUE	Master Protein	slr0617	unknown protein	8	3	44	3	451	45.8	10.07	1652	3	High	1
TRUE	Master Protein	slr0619	hypothetical protein	30	8	98	8	348	38.3	5.17	3421	8	High	1
TRUE	Master Protein	slr0623	thioredoxin	74	8	432	8	107	11.7	4.93	7935	8	High	1
TRUE	Master Protein	slr0624	UDP-N-acetylglucosamine 2-epimerase	21	6	80	6	371	40.6	5.39	2115	6	High	1
TRUE	Master Protein	slr0625	hypothetical protein	8	2	16	2	487	52.7	7.49	408	2	High	1
TRUE	Master Protein	slr0626	probable glycosyltransferase	31	9	82	9	398	44.3	5.72	2601	9	High	1
TRUE	Master Protein	slr0628	30S ribosomal protein S14	30	4	51	4	100	11.8	10.74	1119	4	High	1
TRUE	Master Protein	slr0633	thiamine biosynthesis protein ThiG	18	8	77	8	656	70.2	5.95	2025	8	High	1
TRUE	Master Protein	slr0634	unknown protein	15	3	22	2	192	21.7	6.23	367	3	High	1
TRUE	Master Protein	slr0635	hypothetical protein	48	13	123	13	312	35.5	5.27	3916	13	High	1
TRUE	Master Protein	slr0637	hypothetical protein	38	10	131	10	261	29	4.83	4353	10	High	1
TRUE	Master Protein	slr0638	glycyl-tRNA synthetase alpha chain	36	11	104	11	299	34.3	4.87	2163	11	High	1
TRUE	Master Protein	slr0640	two-component sensor histidine kinase	5	2	21	2	441	49.2	5.31	377	2	High	1
TRUE	Master Protein	slr0643	hypothetical protein	6	2	20	2	493	54.3	6.95	586	2	High	1
TRUE	Master Protein	slr0645	hypothetical protein	78	14	210	14	206	22.8	4.74	5656	14	High	1
TRUE	Master Protein	slr0646	probable D-alanyl-D-alanine carboxypeptidase	11	4	20	4	486	53	5.25	627	4	High	1
TRUE	Master Protein	slr0649	methionyl-tRNA synthetase	55	23	289	23	532	61.4	5.33	8274	23	High	1
TRUE	Master Protein	slr0650	hypothetical protein	51	10	100	10	201	22.5	5.06	2485	10	High	1
TRUE	Master Protein	slr0651	hypothetical protein	20	3	34	3	127	14	5	835	3	High	1
TRUE	Master Protein	slr0652	phosphorybosilformimino-5-amino- phosphorybosil-4-imidazolecarboxamideisomerase	38	8	143	8	256	27.3	5.02	4305	8	High	1
TRUE	Master Protein	slr0653	principal RNA polymerase sigma factor SigA	43	17	151	16	425	49.9	6.27	3101	17	High	1
TRUE	Master Protein	slr0654	unknown protein	29	5	34	5	253	28.4	6.37	754	5	High	1
TRUE	Master Protein	slr0656	hypothetical protein	10	3	37	3	398	46.7	7.14	525	3	High	1
TRUE	Master Protein	slr0657	aspartate kinase	47	22	315	22	600	63.5	5.38	9114	22	High	1
TRUE	Master Protein	slr0658	unknown protein	18	6	62	6	331	37.6	6.24	1494	6	High	1
TRUE	Master Protein	slr0659	oligopeptidase A	37	21	276	21	713	80.2	5.11	9724	21	High	1
TRUE	Master Protein	slr0661	pyrroline-5-carboxylate reductase	36	8	162	8	267	27.9	8.31	5391	8	High	1
TRUE	Master Protein	slr0662	arginine decarboxylase	25	18	169	17	695	78.2	5.22	4666	18	High	1
TRUE	Master Protein	slr0664	hypothetical protein	33	3	33	3	120	13.7	8.29	896	3	High	1
TRUE	Master Protein	slr0665	aconitate hydratase	57	38	566	38	868	93.5	5.31	15896	38	High	1
TRUE	Master Protein	slr0666	unknown protein	23	6	63	6	275	32.2	9.47	707	6	High	1
TRUE	Master Protein	slr0667	unknown protein	24	4	32	4	173	20.5	5.08	561	4	High	1
TRUE	Master Protein	slr0670	hypothetical protein	54	11	232	11	291	32.7	5.54	8360	11	High	1
TRUE	Master Protein	slr0676	adenylylsulfate kinase	45	7	126	7	177	19.7	5.97	4121	7	High	1
TRUE	Master Protein	slr0677	biopolymer transport ExbB like protein	37	7	65	7	227	25.1	5.24	1568	7	High	1
TRUE	Master Protein	slr0678	biopolymer transport ExbD like protein	13	3	15	3	269	28.4	6.06	235	3	High	1
TRUE	Master Protein	slr0681	probable sodium/calcium exchanger protein	6	3	34	3	368	39	5.63	759	3	High	1
TRUE	Master Protein	slr0682	histidinol dehydrogenase	6	2	19	2	409	45.1	6.06	858	2	High	1
TRUE	Master Protein	slr0686	hypothetical protein	20	3	56	3	119	13.4	7.24	2453	3	High	1
TRUE	Master Protein	slr0688	hypothetical protein	11	4	43	4	343	37.9	8.46	266	4	High	1
TRUE	Master Protein	slr0689	hypothetical protein	47	13	147	13	398	42.5	5.99	4707	13	High	1
TRUE	Master Protein	slr0692	hypothetical protein YCF45	26	11	69	11	589	65.9	6.25	1366	11	High	1
TRUE	Master Protein	slr0695	hypothetical protein	34	4	44	4	173	19	9.04	2199	4	High	1
TRUE	Master Protein	slr0697	5-oxoprolinase homolog	15	14	118	14	1252	136	5.85	4365	14	High	1
TRUE	Master Protein	slr0698	hypothetical protein	17	3	32	3	154	18	5.24	501	3	High	1
TRUE	Master Protein	slr0699	unknown protein	24	3	25	3	140	16.3	6.7	378	3	High	1
TRUE	Master Protein	slr0707	DNA polymerase I	19	16	137	16	986	110.2	5.43	2931	16	High	1
TRUE	Master Protein	slr0708	periplasmic protein, function unknown	42	9	276	9	402	44.7	5.26	11668	9	High	1
TRUE	Master Protein	slr0709	hypothetical protein	35	2	28	2	130	13.8	4.49	2096	2	High	1
TRUE	Master Protein	slr0710	glutamate dehydrogenase (NADP+)	33	12	152	12	428	47.3	5.16	4240	12	High	1
TRUE	Master Protein	slr0711	hypothetical protein	26	3	29	3	137	15.9	6.09	740	3	High	1
TRUE	Master Protein	slr0713	tRNA-guanine transglycosylase	9	3	23	3	374	41.5	7.33	126	3	High	1
TRUE	Master Protein	slr0719	unknown protein	43	10	119	10	388	42.3	5.08	6781	10	High	1
TRUE	Master Protein	slr0721	malic enzyme	39	11	167	11	463	48.7	5.41	6261	11	High	1
TRUE	Master Protein	slr0722	hypothetical protein	23	4	34	4	240	26	6.02	747	4	High	1
TRUE	Master Protein	slr0723	hypothetical protein	23	6	61	6	363	41.4	5.82	2114	6	High	1
TRUE	Master Protein	slr0727	unknown protein	6	2	15	2	324	39.2	5.08	347	2	High	1
TRUE	Master Protein	slr0729	hypothetical protein	79	7	86	7	101	10.9	4.7	2937	7	High	1
TRUE	Master Protein	slr0730	hypothetical protein	30	3	20	3	132	15.1	8	418	3	High	1
TRUE	Master Protein	slr0731	hypothetical protein	37	14	182	14	402	44.7	4.5	5563	14	High	1
TRUE	Master Protein	slr0734	hypothetical protein	6	2	5	2	372	41.1	6.89	39	2	High	1
TRUE	Master Protein	slr0737	photosystem I subunit II	68	13	195	13	141	15.6	8.9	4498	13	High	1
TRUE	Master Protein	slr0738	anthranilate synthetase alpha-subunit	50	21	251	21	508	57.1	5	8696	21	High	1
TRUE	Master Protein	slr0739	geranylgeranyl pyrophosphate synthase	37	7	143	7	302	32.4	5.11	6713	7	High	1
TRUE	Master Protein	slr0740	hypothetical protein	50	5	41	5	131	14.5	6.95	920	5	High	1
TRUE	Master Protein	slr0741	transcriptional regulator	9	2	27	2	224	25.8	5.36	1293	2	High	1
TRUE	Master Protein	slr0742	hypothetical protein	31	3	31	3	176	19.5	4.91	1598	3	High	1
TRUE	Master Protein	slr0743	similar to N utilization substance protein	45	19	269	19	458	51.3	4.61	6333	19	High	1
TRUE	Master Protein	slr0744	translation initiation factor IF-2	46	40	712	40	1001	108.1	5.95	21050	40	High	1
TRUE	Master Protein	slr0746	glucosylglycerolphosphate phosphatase	8	3	28	3	422	46.5	5.64	784	3	High	1
TRUE	Master Protein	slr0747	glucosylglycerol transport system ATP-binding protein	7	2	17	2	363	40.7	5.4	581	2	High	1
TRUE	Master Protein	slr0752	enolase	39	12	333	12	432	46.5	5.15	13386	12	High	1
TRUE	Master Protein	slr0755	hypothetical protein	12	2	27	2	185	21.5	5.48	98	2	High	1
TRUE	Master Protein	slr0756	circadian clock protein KaiA homolog	27	6	97	6	299	34.9	5.05	2523	6	High	1
TRUE	Master Protein	slr0757	circadian clock protein KaiB homolog	69	8	124	8	105	11.9	6.79	4384	8	High	1
TRUE	Master Protein	slr0758	circadian clock protein KaiC homolog	36	15	211	15	519	58.3	6.62	6259	15	High	1
TRUE	Master Protein	slr0765	hypothetical protein	16	8	95	8	617	68.8	6.76	3687	8	High	1
TRUE	Master Protein	slr0769	hypothetical protein	30	7	35	7	204	21.9	9.85	420	7	High	1
TRUE	Master Protein	slr0770	hypothetical protein	30	2	14	2	106	12	6.1	434	2	High	1
TRUE	Master Protein	slr0771	hypothetical protein	51	3	31	3	111	12.5	4.87	1167	3	High	1
TRUE	Master Protein	slr0772	light-independent protochlorophyllide reductase subunit ChlB	10	4	35	4	508	56.9	5.9	363	4	High	1
TRUE	Master Protein	slr0773	hypothetical protein	45	8	75	8	226	24.1	5.54	2651	8	High	1
TRUE	Master Protein	slr0774	protein-export membrane protein SecD	44	15	174	15	452	48.1	5.02	5644	15	High	1
TRUE	Master Protein	slr0775	protein-export membrane protein SecF	8	2	23	2	315	34.6	4.93	322	2	High	1
TRUE	Master Protein	slr0776	UDP-3-o-[3-hydroxymyristoyl] glucosamine n-acyltransferase	42	12	114	12	344	36.2	7.01	3165	12	High	1
TRUE	Master Protein	slr0780	hypothetical protein	31	4	26	4	161	19.2	7.43	412	4	High	1
TRUE	Master Protein	slr0782	putative flavin-containing monoamine oxidase	36	13	132	13	471	51.4	5.33	2382	13	High	1
TRUE	Master Protein	slr0783	triosephosphate isomerase	43	6	65	6	242	26.1	5.16	2851	6	High	1
TRUE	Master Protein	slr0804	probable D-alanyl-D-alanine carboxypeptidase	24	6	44	6	314	33.6	9.91	567	6	High	1
TRUE	Master Protein	slr0806	hypothetical protein	28	9	81	9	439	48	5.68	1808	9	High	1
TRUE	Master Protein	slr0807	probable o-sialoglycoprotein endopeptidase	11	2	5	2	348	37.1	6.7	244	2	High	1
TRUE	Master Protein	slr0808	16S rRNA processing protein RimM homolog	14	3	21	3	185	20.7	4.94	288	3	High	1
TRUE	Master Protein	slr0809	dTDP-glucose 4,6-dehydratase	45	11	132	11	328	36.9	5.81	3483	11	High	1
TRUE	Master Protein	slr0815	hypothetical protein	12	2	27	2	121	13.8	5.16	611	2	High	1
TRUE	Master Protein	slr0816	hypothetical protein	20	3	34	3	167	18.9	4.89	631	3	High	1
TRUE	Master Protein	slr0818	hypothetical protein	18	6	48	6	451	50.4	5.94	1267	6	High	1
TRUE	Master Protein	slr0821	hypothetical protein	67	5	74	5	91	9.7	4.54	1523	5	High	1
TRUE	Master Protein	slr0822	cation-transporting P-type ATPase PacL	4	4	35	3	953	103.6	5.74	657	4	High	1
TRUE	Master Protein	slr0823	photosystem I assembly related protein	55	9	120	9	173	19.9	4.82	3239	9	High	1
TRUE	Master Protein	slr0825	probable peptidase	31	14	156	14	637	70.1	5.49	4182	14	High	1
TRUE	Master Protein	slr0829	unknown protein	4	3	36	3	829	94	5.55	580	3	High	1
TRUE	Master Protein	slr0835	MoxR protein homolog	67	15	164	15	303	33.4	5.07	6464	15	High	1
TRUE	Master Protein	slr0836	dTDP-glucose 4,6-dehydratase	21	6	79	6	342	38.5	6.4	2029	6	High	1
TRUE	Master Protein	slr0838	phosphoribosyl formylglycinamidine cyclo-ligase	23	6	70	6	341	36.1	4.75	2060	6	High	1
TRUE	Master Protein	slr0839	ferrochelatase	29	7	62	7	387	43.9	5.16	1865	7	High	1
TRUE	Master Protein	slr0841	periplasmic protein, function unknown	27	6	97	6	291	31.5	4.92	4049	6	High	1
TRUE	Master Protein	slr0842	hypothetical protein	20	7	41	7	404	45.4	4.97	841	7	High	1
TRUE	Master Protein	slr0844	NADH dehydrogenase subunit 5	10	5	80	5	681	74.4	5.8	3188	5	High	1
TRUE	Master Protein	slr0847	phosphopantetheine adenylyltransferase	11	2	3	2	159	17.6	6.06	20	2	High	1
TRUE	Master Protein	slr0848	hypothetical protein	52	14	336	14	277	31.8	4.89	10590	14	High	1
TRUE	Master Protein	slr0854	DNA photolyase	28	11	99	11	488	56	6.14	2295	11	High	1
TRUE	Master Protein	slr0861	glycinamide ribonucleotide transformylase	46	13	161	13	391	42.4	5.14	6092	13	High	1
TRUE	Master Protein	slr0862	probable sugar kinase	13	5	52	5	326	36.3	7.01	313	5	High	1
TRUE	Master Protein	slr0863	hypothetical protein	17	7	65	7	463	50.3	5.08	2278	7	High	1
TRUE	Master Protein	slr0864	ATP-binding protein of ABC transporter	13	6	30	6	574	65	5.72	482	6	High	1
TRUE	Master Protein	slr0865	hypothetical protein	9	3	16	3	337	37.9	5.11	182	3	High	1
TRUE	Master Protein	slr0869	hypothetical protein	50	30	262	30	812	92.5	5.19	8907	30	High	1
TRUE	Master Protein	slr0870	hypothetical protein	20	2	15	2	120	13.8	4.77	105	2	High	1
TRUE	Master Protein	slr0872	hypothetical protein	25	7	69	7	372	41.5	5.44	747	7	High	1
TRUE	Master Protein	slr0875	large-conductance mechanosensitive channel	31	4	44	4	145	15.8	4.84	1542	4	High	1
TRUE	Master Protein	slr0876	hypothetical protein	61	22	260	22	409	45.2	8.69	7072	22	High	1
TRUE	Master Protein	slr0877	glutamyl-tRNA(Gln) amidotransferase subunit A	56	18	241	18	483	51.4	5.16	8081	18	High	1
TRUE	Master Protein	slr0879	glycine decarboxylase complex H-protein	48	5	85	5	132	14.6	4.04	2446	5	High	1
TRUE	Master Protein	slr0880	similar to fibronectin binding protein	9	4	13	4	590	67.4	6.28	110	4	High	1
TRUE	Master Protein	slr0882	hypothetical protein YCF84	13	5	58	5	394	44.4	9.28	1143	5	High	1
TRUE	Master Protein	slr0883	hypothetical protein	5	2	5	2	481	53.1	5.34	271	2	High	1
TRUE	Master Protein	slr0884	glyceraldehyde 3-phosphate dehydrogenase 1 (NAD+)	81	19	329	19	354	37.9	6.25	11090	19	High	1
TRUE	Master Protein	slr0886	3-oxoacyl-[acyl-carrier protein] reductase	43	7	136	7	247	25.7	6.77	3904	7	High	1
TRUE	Master Protein	slr0891	N-acetylmuramoyl-L-alanine amidase	18	8	61	8	591	64.3	6.2	1525	8	High	1
TRUE	Master Protein	slr0898	ferredoxin--nitrite reductase	69	33	477	33	502	55.9	6.61	11881	33	High	1
TRUE	Master Protein	slr0899	cyanate lyase	33	4	60	4	149	16.5	5.21	2297	4	High	1
TRUE	Master Protein	slr0900	molybdopterin biosynthesis MoeA protein	17	4	23	4	390	43.4	8.27	889	4	High	1
TRUE	Master Protein	slr0904	competence protein ComM homolog	37	15	111	15	509	55.1	8.69	2984	15	High	1
TRUE	Master Protein	slr0906	photosystem II core light harvesting protein	26	10	163	10	507	55.9	5.85	5570	10	High	1
TRUE	Master Protein	slr0907	unknown protein	41	34	417	34	1014	115.3	5.25	10962	34	High	1
TRUE	Master Protein	slr0909	unknown protein	46	15	212	15	450	52.5	5.36	7648	15	High	1
TRUE	Master Protein	slr0912	unknown protein	44	9	145	9	258	29.3	5.21	3409	9	High	1
TRUE	Master Protein	slr0913	unknown protein	8	5	43	5	539	61.8	7.44	1422	5	High	1
TRUE	Master Protein	slr0914	unknown protein	3	2	2	2	598	69.4	8.75	30	2	High	1
TRUE	Master Protein	slr0915	putative endonuclease [encoded in trnfM-intron: 2791054 - 2791708]	12	2	15	2	150	17.3	9.45	56	2	High	1
TRUE	Master Protein	slr0917	7-keto-8-aminopelargonic acid synthetase	9	3	15	3	437	47.7	8.91	83	3	High	1
TRUE	Master Protein	slr0918	methionine aminopeptidase	10	2	19	2	253	27.2	6.37	224	2	High	1
TRUE	Master Protein	slr0922	peptidyl-tRNA hydrolase	23	4	34	4	194	21.5	9.06	613	4	High	1
TRUE	Master Protein	slr0923	hypothetical protein YCF65	79	7	137	7	112	12.6	5.12	5518	7	High	1
TRUE	Master Protein	slr0924	periplasmic protein, function unknown	46	5	53	5	242	26.1	4.63	1834	5	High	1
TRUE	Master Protein	slr0925	single-stranded DNA-binding protein	79	9	193	9	121	13.6	7.34	6871	9	High	1
TRUE	Master Protein	slr0929	chromosome partitioning protein, ParA family	58	10	98	10	195	21.7	8.88	2707	10	High	1
TRUE	Master Protein	slr0930	hypothetical protein	16	5	61	5	436	49.3	6.61	1845	5	High	1
TRUE	Master Protein	slr0935	hypothetical protein	35	3	30	3	152	16.4	6.01	1109	3	High	1
TRUE	Master Protein	slr0936	nicotinate-nucleotide pyrophosphorylase	14	4	43	4	295	32	5.96	864	4	High	1
TRUE	Master Protein	slr0937	unknown protein	21	5	32	5	417	46.1	4.37	630	5	High	1
TRUE	Master Protein	slr0938	probable UDP-N-acetylmuramyl tripeptide synthetase	27	10	102	10	459	50.2	6	4009	10	High	1
TRUE	Master Protein	slr0940	zeta-carotene desaturase	44	18	270	18	489	54.3	5.8	7406	18	High	1
TRUE	Master Protein	slr0941	hypothetical protein	20	2	40	2	147	17.2	5.3	2452	2	High	1
TRUE	Master Protein	slr0942	alcohol dehydrogenase [NADP+]	28	6	118	6	327	36	5.15	3437	6	High	1
TRUE	Master Protein	slr0943	fructose-bisphosphate aldolase, class I	48	12	184	12	300	33.1	5.83	4209	12	High	1
TRUE	Master Protein	slr0946	arsenate reductase	23	4	42	4	131	14.4	4.77	633	4	High	1
TRUE	Master Protein	slr0947	response regulator for energy transfer from phycobilisomes to photosystems	50	9	150	9	234	26.2	4.91	6178	9	High	1
TRUE	Master Protein	slr0948	hypothetical protein	40	6	86	6	215	23.8	7.28	2335	6	High	1
TRUE	Master Protein	slr0950	hemolysin-like protein	13	3	17	3	274	30	8.78	336	3	High	1
TRUE	Master Protein	slr0951	4-diphosphocytidyl-2C-methyl-D-erythritol synthase	30	5	50	5	230	24.6	6.28	2464	5	High	1
TRUE	Master Protein	slr0952	fructose-1,6-bisphosphatase	56	12	109	12	347	38.2	5.67	3791	12	High	1
TRUE	Master Protein	slr0953	sucrose-phosphate phosphatase	15	3	17	3	244	27.7	5.11	150	3	High	1
TRUE	Master Protein	slr0955	probable tRNA/rRNA methyltransferase	33	10	118	10	384	42.8	9.64	2950	10	High	1
TRUE	Master Protein	slr0958	cysteinyl-tRNA synthetase	18	8	96	8	483	53.9	5.19	2919	8	High	1
TRUE	Master Protein	slr0959	hypothetical protein	13	5	51	5	529	58	6.13	1388	5	High	1
TRUE	Master Protein	slr0960	unknown protein	12	2	15	2	146	17.4	8.09	277	2	High	1
TRUE	Master Protein	slr0962	unknown protein	20	9	127	9	477	51.8	4.12	3366	9	High	1
TRUE	Master Protein	slr0963	ferredoxin-sulfite reductase	51	31	458	31	635	71.4	8.47	12350	31	High	1
TRUE	Master Protein	slr0965	DNA polymerase III beta subunit	29	9	119	9	391	42.1	4.87	2499	9	High	1
TRUE	Master Protein	slr0966	tryptophan synthase alpha chain	73	12	110	12	264	28	4.97	3841	12	High	1
TRUE	Master Protein	slr0967	hypothetical protein	35	3	24	3	150	15.5	4.36	1645	3	High	1
TRUE	Master Protein	slr0969	precorrin methylase	23	10	66	10	627	67.6	6.48	1940	10	High	1
TRUE	Master Protein	slr0971	hypothetical protein	10	3	22	3	451	49.6	4.98	329	3	High	1
TRUE	Master Protein	slr0974	initiation factor IF-3	51	7	188	7	177	20.5	9.33	6900	7	High	1
TRUE	Master Protein	slr0977	ABC transporter, permease component	10	2	19	2	276	31.5	9.44	483	2	High	1
TRUE	Master Protein	slr0982	probable polysaccharide ABC transporter ATP binding subunit	9	5	41	5	430	47.8	6.3	307	5	High	1
TRUE	Master Protein	slr0983	glucose-1-phosphate cytidylyltransferase	29	6	72	6	256	28.8	6.54	1341	6	High	1
TRUE	Master Protein	slr0984	CDP-glucose 4,6-dehydratase	48	12	101	12	360	40.1	5.9	1699	12	High	1
TRUE	Master Protein	slr0985	dTDP-4-dehydrorhamnose 3,5-epimerase	57	7	58	7	189	20.9	5.96	1139	7	High	1
TRUE	Master Protein	slr0989	hypothetical protein	26	5	48	5	253	27.6	4.63	2008	5	High	1
TRUE	Master Protein	slr0990	hypothetical protein	16	6	61	6	389	44	5.54	1484	6	High	1
TRUE	Master Protein	slr0992	probable tRNA/rRNA methyltransferase	37	3	29	3	153	17	6.04	739	3	High	1
TRUE	Master Protein	slr0993	putative peptidase	11	6	37	6	715	75.3	5.67	1054	6	High	1
TRUE	Master Protein	slr1020	sulfolipid biosynthesis protein SqdB	60	18	343	18	383	43.2	6.01	12850	18	High	1
TRUE	Master Protein	slr1022	N-acetylornithine aminotransferase	65	18	206	18	429	46.5	5.24	6270	18	High	1
TRUE	Master Protein	slr1024	fibrillin	30	6	64	6	213	23.6	9.64	1691	6	High	1
TRUE	Master Protein	slr1030	magnesium protoporphyrin IX chelatase subunit I	42	18	221	18	357	39.4	5.08	4928	18	High	1
TRUE	Master Protein	slr1031	tyrosyl tRNA synthetase	41	12	176	12	404	44.9	5.9	6296	12	High	1
TRUE	Master Protein	slr1032	unknown protein	20	2	24	2	117	13	9.19	392	2	High	1
TRUE	Master Protein	slr1033	unknown protein	11	6	33	6	565	64.1	5.31	864	6	High	1
TRUE	Master Protein	slr1034	hypothetical protein YCF41	37	6	123	6	129	14.4	4.74	2420	6	High	1
TRUE	Master Protein	slr1035	hypothetical protein	30	4	40	4	175	19.9	6.54	598	4	High	1
TRUE	Master Protein	slr1039	hypothetical protein	24	6	72	6	233	26.1	5.33	1232	6	High	1
TRUE	Master Protein	slr1041	two-component response regulator PatA subfamily	9	3	25	3	388	43.9	6.3	111	3	High	1
TRUE	Master Protein	slr1042	two-component response regulator CheY subfamily	62	7	117	7	121	13.7	6.1	4294	7	High	1
TRUE	Master Protein	slr1043	similar to chemotaxis protein CheW	34	6	78	6	187	20.7	4.5	2382	6	High	1
TRUE	Master Protein	slr1044	methyl-accepting chemotaxis protein, required for the biogenesis of thick pilli	28	22	254	22	869	93.2	4.4	7520	22	High	1
TRUE	Master Protein	slr1046	putative TatA protein	25	4	75	4	126	13.7	6.7	2159	4	High	1
TRUE	Master Protein	slr1047	hypothetical protein	9	4	38	4	464	52.8	6.54	254	4	High	1
TRUE	Master Protein	slr1048	hypothetical protein	6	5	21	5	1006	116.1	5.99	718	5	High	1
TRUE	Master Protein	slr1051	enoyl-[acyl-carrier-protein] reductase	49	10	193	10	258	27.6	6.43	5496	10	High	1
TRUE	Master Protein	slr1055	magnesium protoporphyrin IX chelatase subunit H	16	17	171	17	1331	148.5	5.01	5685	17	High	1
TRUE	Master Protein	slr1056	unknown protein	4	3	4	3	672	77.8	5.5	72	3	High	1
TRUE	Master Protein	slr1063	probable glycosyltransferase	23	13	106	13	689	79.9	8.28	2222	13	High	1
TRUE	Master Protein	slr1064	probable glycosyltransferase	34	10	86	10	367	41.8	7.42	1788	10	High	1
TRUE	Master Protein	slr1065	probable glycosyltransferase	38	10	106	10	321	37.7	6.8	654	10	High	1
TRUE	Master Protein	slr1066	unknown protein	34	11	148	11	401	45.9	9.13	3963	11	High	1
TRUE	Master Protein	slr1067	UDP-glucose 4-epimerase	48	15	147	15	340	37.5	6.79	3743	15	High	1
TRUE	Master Protein	slr1070	unknown protein	13	3	55	3	285	33.1	7.4	1717	3	High	1
TRUE	Master Protein	slr1071	unknown protein	31	8	71	8	268	30.9	6.96	1887	8	High	1
TRUE	Master Protein	slr1072	GDP-D-mannose dehydratase	18	4	43	4	320	35.7	6.61	1498	4	High	1
TRUE	Master Protein	slr1073	unknown protein	35	9	95	9	384	43.5	8.13	3334	9	High	1
TRUE	Master Protein	slr1076	probable glycosyltransferase	38	13	183	13	381	43.3	6.15	4534	13	High	1
TRUE	Master Protein	slr1077	probable glycosyltransferase	13	4	68	4	386	43.5	8.84	1530	4	High	1
TRUE	Master Protein	slr1081	hypothetical protein	7	2	21	2	210	23.9	5.22	154	2	High	1
TRUE	Master Protein	slr1084	unknown protein	19	2	22	2	146	16	10.11	185	2	High	1
TRUE	Master Protein	slr1085	probable glycosyltransferase	9	4	38	4	424	47.4	7.99	1191	4	High	1
TRUE	Master Protein	slr1087	hypothetical protein	20	6	61	6	361	39.4	4.58	2013	6	High	1
TRUE	Master Protein	slr1090	GTP-binding protein	28	7	88	7	368	39.2	5.15	2298	7	High	1
TRUE	Master Protein	slr1096	dihydrolipoamide dehydrogenase	63	24	348	24	474	50.8	5.55	8213	24	High	1
TRUE	Master Protein	slr1097	hypothetical protein	47	7	128	7	163	19	4.7	4836	7	High	1
TRUE	Master Protein	slr1098	hypothetical protein	39	7	75	7	252	27.7	4.72	1265	7	High	1
TRUE	Master Protein	slr1099	3-octaprenyl-4-hydroxybenzoate carboxy-lyase	10	2	19	2	206	22.2	6.18	276	2	High	1
TRUE	Master Protein	slr1100	hypothetical protein	41	4	50	4	126	14.9	8.98	865	4	High	1
TRUE	Master Protein	slr1101	hypothetical protein	31	3	20	3	161	17.8	4.89	703	3	High	1
TRUE	Master Protein	slr1102	hypothetical protein	23	19	163	19	853	96.6	5.68	3870	19	High	1
TRUE	Master Protein	slr1103	hypothetical protein	43	23	295	23	706	79.8	5.39	9966	23	High	1
TRUE	Master Protein	slr1104	hypothetical protein	30	13	167	13	613	69.3	5.55	4856	13	High	1
TRUE	Master Protein	slr1105	GTP-binding protein TypA/BipA homolog	16	8	90	8	558	61.8	5.03	2623	8	High	1
TRUE	Master Protein	slr1106	prohibitin	40	14	222	14	282	30.6	5.29	5267	14	High	1
TRUE	Master Protein	slr1109	similar to ankyrin	9	3	24	3	441	46.8	5.21	995	3	High	1
TRUE	Master Protein	slr1110	hypothetical protein	23	3	17	3	192	21.7	5.85	318	3	High	1
TRUE	Master Protein	slr1113	ATP-binding protein of ABC transporter	12	3	27	3	332	37	5.67	298	3	High	1
TRUE	Master Protein	slr1114	hypothetical protein	5	2	21	2	585	65.5	9.13	550	2	High	1
TRUE	Master Protein	slr1116	hypothetical protein	22	4	45	4	173	20.1	6.42	758	4	High	1
TRUE	Master Protein	slr1117	hypothetical protein	9	3	10	3	253	28.8	4.98	53	3	High	1
TRUE	Master Protein	slr1122	hypothetical protein	11	3	20	3	250	28.2	9.86	424	3	High	1
TRUE	Master Protein	slr1123	guanylate kinase	71	10	98	10	191	21.4	4.96	2856	10	High	1
TRUE	Master Protein	slr1124	phosphoglycerate mutase	35	10	98	10	443	49.3	6.42	3429	10	High	1
TRUE	Master Protein	slr1125	probable glucosyl transferase	17	4	20	4	402	43.5	5.96	570	4	High	1
TRUE	Master Protein	slr1128	hypothetical protein	58	20	400	20	321	35.7	5.68	14741	20	High	1
TRUE	Master Protein	slr1129	ribonuclease E	41	24	292	24	674	74.9	6.16	6600	24	High	1
TRUE	Master Protein	slr1133	L-argininosuccinate lyase	39	17	242	17	461	50.9	5.54	7653	17	High	1
TRUE	Master Protein	slr1136	cytochrome c oxidase subunit II	3	2	22	2	332	35.9	4.79	255	2	High	1
TRUE	Master Protein	slr1139	thioredoxin	25	2	56	2	109	12.2	5.03	827	2	High	1
TRUE	Master Protein	slr1140	DegT/DnrJ/EryC1/StrS family protein	45	12	213	12	378	41.5	5.64	6568	12	High	1
TRUE	Master Protein	slr1142	hypothetical protein	23	3	12	3	169	19.3	6.04	161	3	High	1
TRUE	Master Protein	slr1143	hypothetical protein	28	9	99	9	343	38.7	4.83	3000	9	High	1
TRUE	Master Protein	slr1150	unknown protein	25	4	55	4	170	19	5.45	1150	4	High	1
TRUE	Master Protein	slr1159	glycinamide ribonucleotide synthetase	46	16	211	16	419	44	5.08	5564	16	High	1
TRUE	Master Protein	slr1160	periplasmic protein, function unknown	31	5	73	5	204	22.2	5.55	4647	5	High	1
TRUE	Master Protein	slr1161	hypothetical protein	45	8	186	8	199	22.9	5.85	5835	8	High	1
TRUE	Master Protein	slr1162	unknown protein	8	2	20	2	314	36.8	5.73	162	2	High	1
TRUE	Master Protein	slr1164	ribonucleotide reductase subunit alpha	3	2	13	2	767	85.6	5.95	491	2	High	1
TRUE	Master Protein	slr1165	sulfate adenylyltransferase	62	23	316	23	390	43.7	6.25	8112	23	High	1
TRUE	Master Protein	slr1166	UDP-glucose:tetrahydrobiopterin glucosyltransferase	26	6	63	6	354	39.3	5.29	1852	6	High	1
TRUE	Master Protein	slr1169	unknown protein	18	4	37	4	278	30.9	4.74	315	4	High	1
TRUE	Master Protein	slr1171	glutathione peroxidase-like NADPH peroxidase,glutathione peroxidase	66	7	99	7	169	18.4	7.09	3657	7	High	1
TRUE	Master Protein	slr1173	hypothetical protein	29	11	191	11	463	52.5	5.48	7868	11	High	1
TRUE	Master Protein	slr1176	glucose-1-phosphate adenylyltransferase	65	28	633	28	439	49.3	6.47	18416	28	High	1
TRUE	Master Protein	slr1177	hypothetical protein	14	3	37	3	282	30.7	8.4	876	3	High	1
TRUE	Master Protein	slr1178	hypothetical protein	10	2	16	2	155	16.6	4.68	216	2	High	1
TRUE	Master Protein	slr1179	hypothetical protein	64	17	186	17	376	41.3	5.1	4567	17	High	1
TRUE	Master Protein	slr1183	hypothetical protein	24	3	29	3	194	21.3	4.86	720	3	High	1
TRUE	Master Protein	slr1188	hypothetical protein	30	5	43	5	223	25.6	6.62	703	5	High	1
TRUE	Master Protein	slr1189	unknown protein	15	3	40	3	313	34.6	5.49	1324	3	High	1
TRUE	Master Protein	slr1192	probable alcohol dehydrogenase	22	5	23	5	336	35.8	6.1	632	5	High	1
TRUE	Master Protein	slr1194	hypothetical protein	40	7	74	7	222	25.2	4.75	1642	7	High	1
TRUE	Master Protein	slr1195	hypothetical protein	19	2	9	2	154	18.1	4.16	78	2	High	1
TRUE	Master Protein	slr1196	periplasmic protein, function unknown	24	8	77	8	429	48	5.38	3059	8	High	1
TRUE	Master Protein	slr1198	antioxidant protein	70	14	240	14	211	23.5	5.3	5621	14	High	1
TRUE	Master Protein	slr1200	urea transport system permease protein	5	2	21	2	388	41.7	9.83	200	2	High	1
TRUE	Master Protein	slr1205	similar to chlorobenzene dioxygenase, ferredoxin component	42	4	109	4	117	12.5	8.32	3291	4	High	1
TRUE	Master Protein	slr1206	hypothetical protein	18	3	41	3	211	24	4.93	1105	3	High	1
TRUE	Master Protein	slr1207	hypothetical protein	15	5	50	5	514	55.7	4.96	1805	5	High	1
TRUE	Master Protein	slr1208	probable oxidoreductase	29	12	140	12	657	71.5	6.24	2505	12	High	1
TRUE	Master Protein	slr1209	hypothetical protein	33	2	19	2	109	12.4	4.74	578	2	High	1
TRUE	Master Protein	slr1210	unknown protein	14	2	2	2	129	14.9	9.29	16	2	High	1
TRUE	Master Protein	slr1211	cobalt-chelatase subunit CobN	2	2	8	2	1092	123	5.24	82	2	High	1
TRUE	Master Protein	slr1213	two-component response regulator AraC subfamily	8	2	8	2	241	27.4	6.64	52	2	High	1
TRUE	Master Protein	slr1216	Mg2+ transport protein	22	9	102	9	463	51.1	4.91	3018	9	High	1
TRUE	Master Protein	slr1218	hypothetical protein YCF39	36	5	50	5	158	17.7	10.15	1428	5	High	1
TRUE	Master Protein	slr1219	urease accessory protein E	36	4	37	4	142	15.9	6.52	898	4	High	1
TRUE	Master Protein	slr1220	hypothetical protein	38	13	140	13	317	36	4.32	4605	13	High	1
TRUE	Master Protein	slr1223	hypothetical protein	49	13	198	13	307	33.2	5.97	6333	13	High	1
TRUE	Master Protein	slr1224	ATP-binding protein of sugar ABC transporter	48	15	140	15	408	45.2	8.5	3051	15	High	1
TRUE	Master Protein	slr1225	serine/threonine kinase	22	10	83	10	495	53.8	7.97	2341	10	High	1
TRUE	Master Protein	slr1226	phosphoribosyl aminoidazole succinocarboxamide synthetase	52	11	169	11	264	29.7	5.29	6057	11	High	1
TRUE	Master Protein	slr1227	chloroplastic outer envelope membrane protein homolog	26	18	155	18	861	92.3	4.39	4290	18	High	1
TRUE	Master Protein	slr1228	peptide-chain-release factor 3	31	13	91	13	547	61.2	5.36	1777	13	High	1
TRUE	Master Protein	slr1230	hypothetical protein	8	2	15	2	287	31.2	8.59	171	2	High	1
TRUE	Master Protein	slr1233	succinate dehydrogenase flavoprotein subunit	49	22	299	22	575	63.7	5.67	9700	22	High	1
TRUE	Master Protein	slr1234	protein kinase C inhibitor	45	3	43	3	114	12.4	6.52	1021	3	High	1
TRUE	Master Protein	slr1235	hypothetical protein	16	3	33	3	293	32.8	7.23	1548	3	High	1
TRUE	Master Protein	slr1236	hypothetical protein	25	4	47	4	177	19.1	6.62	1200	4	High	1
TRUE	Master Protein	slr1238	glutathione synthetase	43	11	153	11	320	35	5.55	4074	11	High	1
TRUE	Master Protein	slr1239	pyridine nucleotide transhydrogenase alpha subunit	44	19	255	19	530	56	7.36	6752	19	High	1
TRUE	Master Protein	slr1240	unknown protein	39	7	80	7	179	21	5.52	1188	7	High	1
TRUE	Master Protein	slr1243	unknown protein	10	11	60	11	1064	123.5	5.58	947	11	High	1
TRUE	Master Protein	slr1247	phosphate-binding periplasmic protein precursor (PBP)	13	3	23	3	333	35.3	9.92	825	3	High	1
TRUE	Master Protein	slr1251	peptidyl-prolyl cis-trans isomerase	52	8	196	8	170	18.4	5.54	5903	8	High	1
TRUE	Master Protein	slr1254	phytoene dehydrogenase (phytoene desaturase)	25	11	80	11	472	52.9	5.27	1789	11	High	1
TRUE	Master Protein	slr1255	phytoene synthase	11	4	45	4	337	38.7	5.29	861	4	High	1
TRUE	Master Protein	slr1256	urease gamma subunit	63	5	56	5	100	11	5.21	1905	5	High	1
TRUE	Master Protein	slr1258	unknown protein	27	6	64	6	251	27.1	5.15	2124	6	High	1
TRUE	Master Protein	slr1260	hypothetical protein	12	2	23	2	177	19.7	7.06	846	2	High	1
TRUE	Master Protein	slr1261	hypothetical protein	24	3	18	3	179	19.1	8.85	239	3	High	1
TRUE	Master Protein	slr1263	hypothetical protein	31	11	135	11	470	51.7	9.14	5418	11	High	1
TRUE	Master Protein	slr1265	RNA polymerase gamma-subunit	45	24	358	24	626	70.9	7.49	8759	24	High	1
TRUE	Master Protein	slr1266	hypothetical protein	23	3	47	3	185	19.5	4.54	2357	3	High	1
TRUE	Master Protein	slr1269	gamma-glutamyltranspeptidase	14	6	64	6	518	56	5.8	2111	6	High	1
TRUE	Master Protein	slr1270	periplasmic protein, function unknown	36	14	180	14	526	57.7	4.93	5693	14	High	1
TRUE	Master Protein	slr1271	probable UDP-N-acetyl-D-mannosaminuronic acid transferase	30	6	58	6	246	28.1	6.87	1418	6	High	1
TRUE	Master Protein	slr1272	probable porin; major outer membrane protein	31	6	66	6	254	28	4.97	2399	6	High	1
TRUE	Master Protein	slr1273	hypothetical protein	23	3	98	3	146	15.7	6.05	2201	3	High	1
TRUE	Master Protein	slr1274	probable fimbrial assembly protein PilM, required for motility	44	17	366	17	367	40.9	4.6	9150	17	High	1
TRUE	Master Protein	slr1275	hypothetical protein	22	4	44	4	284	30	4.53	1995	4	High	1
TRUE	Master Protein	slr1276	hypothetical protein	19	5	140	5	275	30	4.34	4303	5	High	1
TRUE	Master Protein	slr1277	pilus assembly protein homologous to general secretion pathway protein D	23	12	148	12	785	84.6	4.78	8129	12	High	1
TRUE	Master Protein	slr1280	NADH dehydrogenase subunit NdhK	65	15	531	15	248	27.3	8.13	11298	15	High	1
TRUE	Master Protein	slr1281	NADH dehydrogenase subunit I	41	7	265	7	179	20.6	4.53	6072	7	High	1
TRUE	Master Protein	slr1287	hypothetical protein	18	4	32	4	336	35.9	4.98	636	4	High	1
TRUE	Master Protein	slr1289	isocitrate dehydrogenase (NADP+)	53	22	266	22	475	52.2	5.68	5081	22	High	1
TRUE	Master Protein	slr1295	iron transport system substrate-binding protein	19	6	59	6	360	39.3	4.93	989	6	High	1
TRUE	Master Protein	slr1299	UDP-glucose dehydrogenase	64	21	301	21	453	49.1	5.41	9213	21	High	1
TRUE	Master Protein	slr1301	hypothetical protein	67	31	407	31	535	61.7	4.84	11000	31	High	1
TRUE	Master Protein	slr1302	protein involved in constitutive low affinity CO2 uptake	20	6	49	6	382	43.4	6.46	978	6	High	1
TRUE	Master Protein	slr1305	two-component response regulator	8	4	63	4	840	96.2	5.62	1668	4	High	1
TRUE	Master Protein	slr1311	photosystem II D1 protein	28	8	329	8	360	39.7	5.64	7799	8	High	1
TRUE	Master Protein	slr1312	arginine decarboxylase	34	19	201	18	659	74.4	5.48	5935	19	High	1
TRUE	Master Protein	slr1315	hypothetical protein	16	2	16	2	202	23.1	5.27	413	2	High	1
TRUE	Master Protein	slr1322	putative modulator of DNA gyrase; TldD	44	15	214	15	489	53.1	5.64	8798	15	High	1
TRUE	Master Protein	slr1324	two-component hybrid sensor and regulator	16	5	37	5	420	46.8	6.01	1511	5	High	1
TRUE	Master Protein	slr1325	GTP pyrophosphokinase	14	6	56	6	760	86.5	6.84	2018	6	High	1
TRUE	Master Protein	slr1329	ATP synthase beta subunit	57	20	698	20	483	51.7	5.02	23029	20	High	1
TRUE	Master Protein	slr1330	ATP synthase epsilon chain of CF(1)	53	5	89	5	136	14.6	5.26	4699	5	High	1
TRUE	Master Protein	slr1331	periplasmic processing protease	26	11	152	11	513	56.9	5.02	5237	11	High	1
TRUE	Master Protein	slr1334	phosphoglucomutase/phosphomannomutase	53	21	210	21	490	52.6	5.33	5729	21	High	1
TRUE	Master Protein	slr1336	H+/Ca2+ exchanger	3	2	20	2	372	39.3	4.32	122	2	High	1
TRUE	Master Protein	slr1338	hypothetical protein	43	9	93	9	200	22.4	4.51	2314	9	High	1
TRUE	Master Protein	slr1339	hypothetical protein	19	2	20	2	152	17.3	5.55	861	2	High	1
TRUE	Master Protein	slr1340	unknown protein	20	3	23	3	178	19.4	6.07	680	3	High	1
TRUE	Master Protein	slr1342	hypothetical protein	54	18	297	18	445	48.5	5.3	8387	18	High	1
TRUE	Master Protein	slr1343	hypothetical protein	5	3	11	3	504	58.1	6.77	55	3	High	1
TRUE	Master Protein	slr1347	beta-type carbonic anhydrase localized in the carboxysome	44	12	165	12	311	34.8	5.72	3981	12	High	1
TRUE	Master Protein	slr1348	serine acetyltransferase	18	4	29	4	249	27.3	5.96	945	4	High	1
TRUE	Master Protein	slr1349	glucose-6-phosphate isomerase	60	25	454	25	531	58.3	5.76	13041	25	High	1
TRUE	Master Protein	slr1351	UDP-N-acetylmuramoylalanyl-D-glutamyl-2 6-diaminopimelate--D-alanyl-D-alanine ligase	38	13	238	13	454	48.2	5.36	7707	13	High	1
TRUE	Master Protein	slr1353	hypothetical protein	34	5	42	5	291	31.3	4.54	1300	5	High	1
TRUE	Master Protein	slr1356	30S ribosomal protein S1	49	16	261	16	328	36.5	4.67	8126	16	High	1
TRUE	Master Protein	slr1362	hypothetical protein	14	3	36	3	133	14.8	4.26	260	3	High	1
TRUE	Master Protein	slr1363	hypothetical protein	42	22	312	22	500	58.9	8.32	6240	22	High	1
TRUE	Master Protein	slr1364	biotin synthetase	21	6	53	6	362	39.3	5.47	610	6	High	1
TRUE	Master Protein	slr1367	glycogen phosphorylase	54	38	504	37	855	98.2	6.14	14933	38	High	1
TRUE	Master Protein	slr1368	precorrin decarbocylase	41	8	62	8	227	24.8	6.21	1150	8	High	1
TRUE	Master Protein	slr1378	hypothetical protein	11	2	12	2	237	27	4.92	139	2	High	1
TRUE	Master Protein	slr1379	quinol oxidase subunit I	9	4	41	4	483	53.8	8	467	4	High	1
TRUE	Master Protein	slr1383	unknown protein	20	2	18	2	162	18	5.77	736	2	High	1
TRUE	Master Protein	slr1384	hypothetical protein	21	5	24	5	391	42.6	8.35	941	5	High	1
TRUE	Master Protein	slr1385	unknown protein	33	10	135	10	322	35.6	6.18	3488	10	High	1
TRUE	Master Protein	slr1390	cell division protein FtsH	30	15	161	13	642	69.3	5.35	4585	15	High	1
TRUE	Master Protein	slr1391	unknown protein	15	2	29	2	156	16.8	6.58	1220	2	High	1
TRUE	Master Protein	slr1393	phytochrome-like protein, two-component sensor histidine kinase	14	12	106	12	974	109.5	5.69	2254	12	High	1
TRUE	Master Protein	slr1394	hypothetical protein	23	2	18	2	151	16	6.77	279	2	High	1
TRUE	Master Protein	slr1395	hypothetical protein	38	9	64	9	358	40.5	6.73	2065	9	High	1
TRUE	Master Protein	slr1396	unknown protein	19	3	17	3	205	24	8.44	765	3	High	1
TRUE	Master Protein	slr1397	unknown protein	30	5	52	5	207	23	7.8	1462	5	High	1
TRUE	Master Protein	slr1398	unknown protein	24	6	59	6	250	28.3	8.7	1167	6	High	1
TRUE	Master Protein	slr1406	periplasmic protein, function unknown	59	5	43	5	181	18.7	7.84	1915	5	High	1
TRUE	Master Protein	slr1407	unknown protein	47	11	172	11	289	32	4.82	5592	11	High	1
TRUE	Master Protein	slr1409	periplasmic WD-repeat protein	40	9	162	9	326	35.7	5.88	5798	9	High	1
TRUE	Master Protein	slr1410	periplasmic WD-repeat protein	31	9	131	9	334	36	5.08	4190	9	High	1
TRUE	Master Protein	slr1411	hypothetical protein	20	7	89	7	422	45.7	6.57	1964	7	High	1
TRUE	Master Protein	slr1413	hypothetical protein	8	3	31	3	481	52.9	5.81	518	3	High	1
TRUE	Master Protein	slr1414	two-component sensor histidine kinase	12	4	39	4	359	39.4	5.63	374	4	High	1
TRUE	Master Protein	slr1415	hypothetical protein	18	4	28	4	382	42.3	8.7	793	4	High	1
TRUE	Master Protein	slr1416	similar to MorR protein	35	8	101	8	297	33.1	5.08	3304	8	High	1
TRUE	Master Protein	slr1418	dihydroorotate dehydrogenase	39	10	65	10	381	41.5	6.89	1603	10	High	1
TRUE	Master Protein	slr1419	hypothetical protein	19	2	29	2	159	17.7	7.18	1271	2	High	1
TRUE	Master Protein	slr1420	probable sugar kinase	11	4	7	4	425	46.3	6.24	97	4	High	1
TRUE	Master Protein	slr1421	unknown protein	31	2	18	2	107	12.2	5.43	129	2	High	1
TRUE	Master Protein	slr1423	UDP-N-acetylmuramate-alanine ligase	45	15	188	15	505	54.5	6.28	5420	15	High	1
TRUE	Master Protein	slr1424	UDP-N-acetylenolpyruvoylglucosamine reductase	10	3	7	3	317	34.6	6.09	148	3	High	1
TRUE	Master Protein	slr1425	hypothetical protein	35	3	28	3	117	13.1	4.67	478	3	High	1
TRUE	Master Protein	slr1426	recombination protein RecR	25	5	19	5	232	25.5	8.76	374	5	High	1
TRUE	Master Protein	slr1428	hypothetical protein	15	6	49	6	624	70.1	5.39	1829	6	High	1
TRUE	Master Protein	slr1431	hypothetical protein	9	4	21	4	475	52.8	9.41	1079	4	High	1
TRUE	Master Protein	slr1434	pyridine nucleotide transhydrogenase beta subunit	16	6	111	6	480	49.9	5.39	4557	6	High	1
TRUE	Master Protein	slr1435	PmbA protein homolog	17	6	72	6	427	46.4	4.63	2232	6	High	1
TRUE	Master Protein	slr1437	unknown protein	46	3	39	3	112	12.7	5.22	775	3	High	1
TRUE	Master Protein	slr1438	hypothetical protein	37	7	78	7	289	33	5.47	2582	7	High	1
TRUE	Master Protein	slr1444	hypothetical protein	29	7	43	7	333	38.6	7.17	864	7	High	1
TRUE	Master Protein	slr1448	fructokinase	28	7	66	7	307	33.1	6.13	932	7	High	1
TRUE	Master Protein	slr1449	hypothetical protein	8	2	12	2	197	23.7	10.7	30	2	High	1
TRUE	Master Protein	slr1452	sulfate transport system substrate-binding protein	40	11	99	11	352	38	4.83	5199	11	High	1
TRUE	Master Protein	slr1454	sulfate transport system permease protein	9	2	9	2	276	30.3	8.12	120	2	High	1
TRUE	Master Protein	slr1455	sulfate transport system ATP-binding protein	20	6	34	6	355	39.2	6.77	871	6	High	1
TRUE	Master Protein	slr1459	phycobilisome core component	50	10	247	9	169	18.9	5.07	3647	10	High	1
TRUE	Master Protein	slr1463	elongation factor EF-G	57	33	620	33	695	76.7	5.02	20114	33	High	1
TRUE	Master Protein	slr1467	precorrin isomerase	27	4	52	4	222	24.6	6.43	1674	4	High	1
TRUE	Master Protein	slr1468	hypothetical protein	21	3	16	3	149	16.7	8.15	23	3	High	1
TRUE	Master Protein	slr1470	hypothetical protein	32	5	92	5	131	14.9	9.35	1425	5	High	1
TRUE	Master Protein	slr1471	hypothetical protein	16	7	98	7	384	42.6	6.62	1987	7	High	1
TRUE	Master Protein	slr1476	aspartate carbamoyltransferase	41	10	110	10	331	36.4	7.03	3048	10	High	1
TRUE	Master Protein	slr1492	iron(III) dicitrate transport system substrate-binding protein	8	2	16	2	311	34	4.86	487	2	High	1
TRUE	Master Protein	slr1501	probable acetyltransferase	20	4	31	4	225	25	5.12	333	4	High	1
TRUE	Master Protein	slr1503	hypothetical protein	25	6	62	6	330	36.5	8.5	2030	6	High	1
TRUE	Master Protein	slr1505	unknown protein	44	7	119	7	198	22.5	8.63	2811	7	High	1
TRUE	Master Protein	slr1506	hypothetical protein	52	26	310	26	577	63.7	5.33	7010	26	High	1
TRUE	Master Protein	slr1507	hypothetical protein	18	6	63	6	338	38	7.37	1106	6	High	1
TRUE	Master Protein	slr1508	probable glycosyltransferase	20	6	50	6	389	43.2	7.08	925	6	High	1
TRUE	Master Protein	slr1510	fatty acid/phospholipid synthesis protein PlsX	46	11	128	11	348	37.3	5.88	4065	11	High	1
TRUE	Master Protein	slr1511	3-oxoacyl-[acyl-carrier-protein] synthase III	27	7	78	7	330	35.1	4.97	2291	7	High	1
TRUE	Master Protein	slr1512	sodium-dependent bicarbonate transporter	23	8	177	8	374	39.6	5.44	8216	8	High	1
TRUE	Master Protein	slr1513	periplasmic protein, function unknown	64	10	380	10	110	12	7.08	7649	10	High	1
TRUE	Master Protein	slr1515	putative membrane protein required for bicarbonate uptake	12	5	52	5	474	52.2	9.52	735	5	High	1
TRUE	Master Protein	slr1516	superoxide dismutase	59	7	88	7	199	21.7	5.14	3498	7	High	1
TRUE	Master Protein	slr1517	3-isopropylmalate dehydrogenase	45	17	282	17	362	38.6	4.84	8375	17	High	1
TRUE	Master Protein	slr1519	hypothetical protein	19	3	40	3	245	26.5	7.5	1668	3	High	1
TRUE	Master Protein	slr1521	GTP-binding protein	9	3	8	3	534	58.5	5.34	29	3	High	1
TRUE	Master Protein	slr1529	nitrogen assimilation regulatory protein	13	9	30	9	835	93.9	8.32	365	9	High	1
TRUE	Master Protein	slr1531	signal recognition particle protein	33	15	169	15	482	52.1	9.09	3777	15	High	1
TRUE	Master Protein	slr1533	hypothetical protein	24	2	43	2	115	12.8	5.12	1484	2	High	1
TRUE	Master Protein	slr1534	hypothetical protein	26	6	54	6	301	32.9	5.47	1369	6	High	1
TRUE	Master Protein	slr1537	unknown protein	35	9	81	9	289	32.4	4.96	2177	9	High	1
TRUE	Master Protein	slr1540	mRNA-binding protein	70	17	225	17	311	35.1	6.61	5250	17	High	1
TRUE	Master Protein	slr1541	hypothetical protein	20	4	41	3	210	24.2	5.41	628	4	High	1
TRUE	Master Protein	slr1542	2-C-methyl-D-erythritol 2,4-cyclodiphosphate synthase	38	5	62	5	161	17.4	6.52	1389	5	High	1
TRUE	Master Protein	slr1544	unknown protein	18	2	9	2	103	11.9	8.5	147	2	High	1
TRUE	Master Protein	slr1549	polypeptide deformylase	37	6	48	6	187	21	6.55	397	6	High	1
TRUE	Master Protein	slr1550	lysyl-tRNA synthetase	34	17	211	17	510	57.3	5.66	5467	17	High	1
TRUE	Master Protein	slr1552	unknown protein	12	7	49	7	844	95.9	9.51	1960	7	High	1
TRUE	Master Protein	slr1556	2-hydroxyacid dehydrogenase homolog	17	4	37	4	333	36.8	6.1	967	4	High	1
TRUE	Master Protein	slr1557	hypothetical protein	57	17	224	17	369	40.2	4.78	6289	17	High	1
TRUE	Master Protein	slr1559	shikimate 5-dehydrogenase	45	9	84	9	290	31.1	7.25	2034	9	High	1
TRUE	Master Protein	slr1560	histidyl tRNA synthetase	20	7	69	7	401	44.3	5.07	1681	7	High	1
TRUE	Master Protein	slr1562	glutaredoxin	54	4	20	4	109	12.2	8.29	819	4	High	1
TRUE	Master Protein	slr1565	hypothetical protein	31	2	19	2	113	12.5	6.35	412	2	High	1
TRUE	Master Protein	slr1566	hypothetical protein	6	2	26	2	395	43.6	8.41	216	2	High	1
TRUE	Master Protein	slr1570	hypothetical protein	38	5	25	5	219	23.9	10.74	386	5	High	1
TRUE	Master Protein	slr1571	unknown protein	29	5	49	5	226	25	9.55	742	5	High	1
TRUE	Master Protein	slr1572	hypothetical protein	25	6	47	6	284	32.1	4.87	846	6	High	1
TRUE	Master Protein	slr1573	hypothetical protein	24	4	54	4	262	29.1	5.76	1646	4	High	1
TRUE	Master Protein	slr1575	probable potassium efflux system	8	3	21	3	479	53.7	5.99	499	3	High	1
TRUE	Master Protein	slr1577	hypothetical protein	52	5	32	5	162	18.2	5.08	769	5	High	1
TRUE	Master Protein	slr1579	hypothetical protein	20	8	70	8	522	57	5.36	2477	8	High	1
TRUE	Master Protein	slr1584	two-component transcription regulator OmpR subfamily	15	2	14	2	234	26.4	5.1	128	2	High	1
TRUE	Master Protein	slr1588	two-component transcription regulator	28	10	77	10	421	47.1	5.2	1893	10	High	1
TRUE	Master Protein	slr1590	hypothetical protein	18	6	108	6	295	32.6	5	3187	6	High	1
TRUE	Master Protein	slr1596	a protein in the cytoplasmic membrane involved in light-induced proton extrusion.	14	5	34	5	440	51.1	6.13	769	5	High	1
TRUE	Master Protein	slr1597	chromosome partitioning ATPase, ParA family	26	6	60	6	298	33	5.53	1420	6	High	1
TRUE	Master Protein	slr1598	lipoic acid synthetase	20	4	26	4	289	32.5	6.25	970	4	High	1
TRUE	Master Protein	slr1600	hypothetical protein	79	7	101	7	149	17.1	4.98	3645	7	High	1
TRUE	Master Protein	slr1603	hypothetical protein	9	5	62	5	440	49.2	5.9	939	5	High	1
TRUE	Master Protein	slr1604	cell division protein FtsH	52	27	366	24	616	67.2	5.24	16021	27	High	1
TRUE	Master Protein	slr1609	long-chain-fatty-acid CoA ligase	57	29	388	29	696	77.6	6.67	9690	29	High	1
TRUE	Master Protein	slr1610	putative C-3 methyl transferase	34	10	127	10	433	48	6.83	3164	10	High	1
TRUE	Master Protein	slr1612	hypothetical protein	26	6	90	6	286	33	4.78	3982	6	High	1
TRUE	Master Protein	slr1613	hypothetical protein	45	6	54	6	196	22.3	4.86	1848	6	High	1
TRUE	Master Protein	slr1615	perosamine synthetase	39	12	110	12	378	41.9	6.37	2565	12	High	1
TRUE	Master Protein	slr1616	unknown protein	36	10	96	10	341	37.3	7.01	2590	10	High	1
TRUE	Master Protein	slr1617	similar to UDP-glucose 4-epimerase	59	20	374	20	411	45.4	8.15	11861	20	High	1
TRUE	Master Protein	slr1618	unknown protein	52	9	129	9	261	29	5.44	4137	9	High	1
TRUE	Master Protein	slr1619	hypothetical protein	35	9	191	9	249	27.7	5.14	4934	9	High	1
TRUE	Master Protein	slr1622	soluble inorganic pyrophosphatase	40	10	200	10	169	19.1	4.88	5150	10	High	1
TRUE	Master Protein	slr1623	hypothetical protein	48	7	198	7	121	14.1	4.7	6591	7	High	1
TRUE	Master Protein	slr1624	hypothetical protein	42	12	139	12	458	51	4.35	2331	12	High	1
TRUE	Master Protein	slr1626	dihydroneopterin aldolase	36	3	53	3	118	13.1	4.82	3653	3	High	1
TRUE	Master Protein	slr1628	hypothetical protein	51	6	74	6	134	14.5	5.47	1099	6	High	1
TRUE	Master Protein	slr1629	ribosomal large subunit pseudouridine synthase D	6	2	2	2	327	36	6.93	43	2	High	1
TRUE	Master Protein	slr1639	SsrA-binding protein	21	4	30	4	154	18.1	10.18	571	4	High	1
TRUE	Master Protein	slr1641	ClpB protein	50	41	561	34	872	98.1	5.26	16718	41	High	1
TRUE	Master Protein	slr1643	ferredoxin-NADP oxidoreductase	64	27	718	27	413	46.3	6.04	22961	27	High	1
TRUE	Master Protein	slr1644	hypothetical protein	23	4	28	4	290	31.3	6.21	205	4	High	1
TRUE	Master Protein	slr1645	photosystem II 11 kD protein	30	5	96	5	135	14.9	9.33	2419	5	High	1
TRUE	Master Protein	slr1646	ribonuclease III	15	3	17	3	231	25.7	6.21	699	3	High	1
TRUE	Master Protein	slr1648	hypothetical protein	36	14	154	14	480	54	5.9	5024	14	High	1
TRUE	Master Protein	slr1649	hypothetical protein	72	10	136	10	196	22.6	5.33	2739	10	High	1
TRUE	Master Protein	slr1653	N-acyl-L-amino acid amidohydrolase	11	3	25	3	404	44.1	5.96	696	3	High	1
TRUE	Master Protein	slr1655	photosystem I subunit XI	11	2	83	2	157	16.6	4.83	1787	2	High	1
TRUE	Master Protein	slr1656	UDP-N-acetylglucosamine--N-acetylmuramyl-(pentapeptide) pyrophosphoryl -undecaprenol N-acetylglucosamine transferase	20	5	68	5	371	39.9	8.51	2509	5	High	1
TRUE	Master Protein	slr1657	hypothetical protein	15	3	21	3	275	31.4	5.49	285	3	High	1
TRUE	Master Protein	slr1658	unknown protein	13	2	19	2	199	22.6	4.55	579	2	High	1
TRUE	Master Protein	slr1659	hypothetical protein	33	4	65	4	113	13.3	5.05	880	4	High	1
TRUE	Master Protein	slr1660	hypothetical protein	14	2	20	2	192	20.9	9.03	868	2	High	1
TRUE	Master Protein	slr1661	hypothetical protein	6	3	24	3	654	71.9	4.78	17	3	High	1
TRUE	Master Protein	slr1665	diaminopimelate epimerase	65	11	206	11	279	30.1	4.91	7848	11	High	1
TRUE	Master Protein	slr1666	pleiotropic regulatory protein homolog	54	13	229	13	385	41.6	5.54	10900	13	High	1
TRUE	Master Protein	slr1668	periplasmic protein, function unknown (target gene of sycrp1)	50	11	141	11	280	30.6	6.24	4448	11	High	1
TRUE	Master Protein	slr1670	unknown protein	8	5	17	5	885	101.4	5.17	122	5	High	1
TRUE	Master Protein	slr1673	probable tRNA/rRNA methyltransferase	9	2	17	2	274	29.7	7.18	293	2	High	1
TRUE	Master Protein	slr1677	hypothetical protein	7	3	20	3	427	47.2	7.56	385	3	High	1
TRUE	Master Protein	slr1678	50S ribosomal protein L21	60	4	92	4	124	13.7	9.52	4158	4	High	1
TRUE	Master Protein	slr1679	hypothetical protein	30	4	63	4	247	28.4	5.45	2020	4	High	1
TRUE	Master Protein	slr1681	unknown protein	22	5	29	5	320	33.1	8.21	1422	5	High	1
TRUE	Master Protein	slr1686	hypothetical protein	30	3	59	3	141	15.5	5.14	2846	3	High	1
TRUE	Master Protein	slr1689	formamidopyrimidine-DNA glycosylase	26	7	85	7	287	32	7.88	1472	7	High	1
TRUE	Master Protein	slr1690	hypothetical protein	18	4	36	4	261	30	9.25	376	4	High	1
TRUE	Master Protein	slr1691	glutamine-dependent NAD(+) synthetase	35	14	174	14	558	61	5.38	3234	14	High	1
TRUE	Master Protein	slr1693	two-component response regulator PatA subfamily	27	9	94	9	380	43.6	8.19	1434	9	High	1
TRUE	Master Protein	slr1694	expression activator appA homolog	57	4	42	4	150	17.3	5.11	1289	4	High	1
TRUE	Master Protein	slr1697	serine/threonine kinase	37	15	162	15	574	63	9.04	6436	15	High	1
TRUE	Master Protein	slr1699	hypothetical protein	5	2	16	2	282	31.9	6.13	172	2	High	1
TRUE	Master Protein	slr1702	hypothetical protein	44	7	101	7	251	27.3	4.96	4918	7	High	1
TRUE	Master Protein	slr1703	seryl-tRNA synthetase	57	19	281	19	430	48	5.59	7495	19	High	1
TRUE	Master Protein	slr1706	dihydroflavonol 4-reductase	21	7	69	7	335	36.9	7.93	1477	7	High	1
TRUE	Master Protein	slr1710	penicillin-binding protein	9	4	15	4	749	82.2	9.25	472	4	High	1
TRUE	Master Protein	slr1717	hypothetical protein	18	3	17	3	268	30.2	5.07	737	3	High	1
TRUE	Master Protein	slr1718	hypothetical protein	51	10	150	10	241	26	5.1	7200	10	High	1
TRUE	Master Protein	slr1719	DrgA protein homolog	55	9	309	9	201	22.7	6.81	8809	9	High	1
TRUE	Master Protein	slr1720	aspartyl-tRNA synthetase	52	28	489	28	599	67.2	5.31	10725	28	High	1
TRUE	Master Protein	slr1721	hypothetical protein	17	5	31	5	492	54.4	5.43	996	5	High	1
TRUE	Master Protein	slr1722	inosine-5&#x27;-monophosphate dehydrogenase	62	18	353	18	387	40.2	5.34	11390	18	High	1
TRUE	Master Protein	slr1724	hypothetical protein	14	3	39	3	264	29.5	5.63	1834	3	High	1
TRUE	Master Protein	slr1727	Na+/H+ antiporter	16	9	120	9	527	57.5	4.81	4299	9	High	1
TRUE	Master Protein	slr1728	potassium-transporting P-type ATPase A chain	4	2	11	2	558	59.3	5.41	143	2	High	1
TRUE	Master Protein	slr1729	potassium-transporting P-type ATPase B chain	20	12	90	12	690	72.9	6.14	2964	12	High	1
TRUE	Master Protein	slr1732	hypothetical protein	34	5	69	5	149	16.8	6.1	1163	5	High	1
TRUE	Master Protein	slr1734	glucose 6-phosphate dehydrogenase assembly protein	54	17	249	17	475	52	5.11	11632	17	High	1
TRUE	Master Protein	slr1735	ATP-binding subunit of the ABC-type Bgt permease for basic amino acids and glutamine	37	9	96	9	252	28	8.59	3202	9	High	1
TRUE	Master Protein	slr1739	photosystem II 13 kDa protein homolog	29	3	36	3	122	14.1	4.91	1036	3	High	1
TRUE	Master Protein	slr1740	oligopeptide binding protein of ABC transporter	34	13	175	13	582	63.6	5.19	5914	13	High	1
TRUE	Master Protein	slr1742	probable cobyric acid synthase	52	9	89	9	256	28.3	6.4	1940	9	High	1
TRUE	Master Protein	slr1743	type 2 NADH dehydrogenase NdbB	24	9	84	9	404	44.5	5.3	2779	9	High	1
TRUE	Master Protein	slr1744	N-acetylmuramoyl-L-alanine amidase, periplasmic protein	32	17	243	17	649	70	9.83	9454	17	High	1
TRUE	Master Protein	slr1748	probable phosphoglycerate mutase	26	4	25	4	214	24.2	6.21	506	4	High	1
TRUE	Master Protein	slr1751	periplasmic carboxyl-terminal protease	71	24	396	24	423	46.8	5.21	13636	24	High	1
TRUE	Master Protein	slr1753	hypothetical protein	4	7	75	7	1749	184.9	3.93	1306	7	High	1
TRUE	Master Protein	slr1755	NAD+ dependent glycerol-3-phosphate dehydrogenase	47	9	89	9	317	33.5	5.03	2835	9	High	1
TRUE	Master Protein	slr1756	glutamate--ammonia ligase	55	19	772	19	473	53	5.11	23412	19	High	1
TRUE	Master Protein	slr1760	two-component response regulator	8	2	22	2	315	35.5	5.82	556	2	High	1
TRUE	Master Protein	slr1761	FKBP-type peptidyl-prolyl cis-trans isomerase, periplasmic protein	39	7	265	7	201	21.5	8.94	7629	7	High	1
TRUE	Master Protein	slr1762	hypothetical protein	19	4	41	4	250	26.9	5.78	741	4	High	1
TRUE	Master Protein	slr1763	probable methyltransferase	34	10	190	10	400	45.3	5.31	6801	10	High	1
TRUE	Master Protein	slr1768	unknown protein	49	14	213	14	298	32.8	5.62	6951	14	High	1
TRUE	Master Protein	slr1771	unknown protein	5	2	2	2	535	59.9	5.91	44	2	High	1
TRUE	Master Protein	slr1772	probable hydrolase, periplasmic protein	31	10	102	10	377	41.6	5.74	4031	10	High	1
TRUE	Master Protein	slr1773	unknown protein	22	4	26	4	258	28.9	4.49	760	4	High	1
TRUE	Master Protein	slr1776	high affinity sulfate transporter	4	2	21	2	566	60.9	6.33	209	2	High	1
TRUE	Master Protein	slr1777	magnesium protoporphyrin IX chelatase subunit D	32	17	149	17	676	73.6	5.19	3309	17	High	1
TRUE	Master Protein	slr1778	unknown protein	16	3	18	3	177	20.3	6.52	346	3	High	1
TRUE	Master Protein	slr1779	pyridoxal phosphate biosynthetic protein PdxJ	29	5	62	5	241	26.4	5.62	1419	5	High	1
TRUE	Master Protein	slr1780	hypothetical protein YCF54	52	5	56	5	106	12.2	4.74	1205	5	High	1
TRUE	Master Protein	slr1783	two-component response regulator NarL subfamily	27	6	119	6	282	31.4	5.53	2800	6	High	1
TRUE	Master Protein	slr1784	biliverdin reductase	40	11	147	11	328	36.6	7.25	3917	11	High	1
TRUE	Master Protein	slr1788	unknown protein	51	16	126	16	351	41.2	9.01	1965	16	High	1
TRUE	Master Protein	slr1789	unknown protein	15	7	38	7	493	55.9	5.19	690	7	High	1
TRUE	Master Protein	slr1790	hypothetical protein	16	3	34	3	193	22.1	9.48	1363	3	High	1
TRUE	Master Protein	slr1791	phosphoadenosine phosphosulfate reductase	30	6	54	6	249	28.5	6.28	1063	6	High	1
TRUE	Master Protein	slr1793	transaldolase	66	22	412	22	378	41.6	5.01	11508	22	High	1
TRUE	Master Protein	slr1794	probable anion transporting ATPase	31	10	173	10	362	39.1	6.13	5030	10	High	1
TRUE	Master Protein	slr1795	peptide methionine sulfoxide reductase	28	4	46	4	214	23.6	5.05	2021	4	High	1
TRUE	Master Protein	slr1796	hypothetical protein	43	10	111	10	201	23	5.48	2279	10	High	1
TRUE	Master Protein	slr1799	hypothetical protein	19	9	49	9	637	71.3	5.16	729	9	High	1
TRUE	Master Protein	slr1800	hypothetical protein	32	11	114	11	355	39.4	4.84	2473	11	High	1
TRUE	Master Protein	slr1808	transfer RNA-Gln reductase	37	15	169	15	463	51.4	6.67	5595	15	High	1
TRUE	Master Protein	slr1809	unknown protein	14	2	20	2	265	29.7	5	450	2	High	1
TRUE	Master Protein	slr1811	hypothetical protein	19	3	36	3	159	19	4.97	753	3	High	1
TRUE	Master Protein	slr1813	hypothetical protein	21	3	13	3	153	18.4	5.62	72	3	High	1
TRUE	Master Protein	slr1814	hypothetical protein	19	3	42	3	154	18.4	5.58	996	3	High	1
TRUE	Master Protein	slr1815	hypothetical protein	17	3	40	3	178	20.8	5.06	1108	3	High	1
TRUE	Master Protein	slr1816	hypothetical protein	9	7	69	7	717	83	5.29	1261	7	High	1
TRUE	Master Protein	slr1818	hypothetical protein	23	5	36	5	201	23.3	5.25	707	5	High	1
TRUE	Master Protein	slr1819	hypothetical protein	35	8	54	8	331	35.3	6.25	2202	8	High	1
TRUE	Master Protein	slr1821	hypothetical protein	24	6	50	6	366	39	4.84	1568	6	High	1
TRUE	Master Protein	slr1826	hypothetical protein	42	5	44	5	130	14.3	4.84	948	5	High	1
TRUE	Master Protein	slr1828	ferredoxin, petF-like protein	34	3	38	3	106	11.3	4.21	1226	3	High	1
TRUE	Master Protein	slr1829	putative poly(3-hydroxyalkanoate) synthase component	39	12	136	12	330	38	5.85	3356	12	High	1
TRUE	Master Protein	slr1830	poly(3-hydroxyalkanoate) synthase	17	5	48	5	378	42.9	4.77	777	5	High	1
TRUE	Master Protein	slr1834	P700 apoprotein subunit Ia	22	15	482	15	751	82.9	7.77	6522	15	High	1
TRUE	Master Protein	slr1835	P700 apoprotein subunit Ib	18	13	244	13	731	81.2	6.95	5252	13	High	1
TRUE	Master Protein	slr1837	two-component system response regulator OmpR subfamily	44	8	78	8	234	25.6	5.81	2520	8	High	1
TRUE	Master Protein	slr1838	carbon dioxide concentrating mechanism protein CcmK homolog 3, putative carboxysome assembly protein	29	3	43	3	103	11	5.97	1017	3	High	1
TRUE	Master Protein	slr1839	carbon dioxide concentrating mechanism protein CcmK homolog 4, putative carboxysome assembly protein	55	5	131	5	112	11.9	6.06	3080	5	High	1
TRUE	Master Protein	slr1841	probable porin; major outer membrane protein	23	10	172	6	630	67.6	4.65	8105	10	High	1
TRUE	Master Protein	slr1842	cysteine synthase	55	12	264	12	312	33.2	5.8	7878	12	High	1
TRUE	Master Protein	slr1843	glucose 6-phosphate dehydrogenase	65	32	485	32	509	57.8	7.17	11436	32	High	1
TRUE	Master Protein	slr1844	excinuclease ABC subunit A	15	12	127	12	970	107.4	7.49	2231	12	High	1
TRUE	Master Protein	slr1847	hypothetical protein	66	7	209	7	114	12.1	4.6	4549	7	High	1
TRUE	Master Protein	slr1848	histidinol dehydrogenase	53	20	247	20	434	46.5	5.53	6625	20	High	1
TRUE	Master Protein	slr1852	unknown protein	52	10	185	10	188	21.8	5.17	5266	10	High	1
TRUE	Master Protein	slr1853	carboxymuconolactone decarboxylase	43	5	55	5	113	12.1	4.84	2230	5	High	1
TRUE	Master Protein	slr1854	unknown protein	55	9	226	9	198	22.3	4.84	5363	9	High	1
TRUE	Master Protein	slr1855	unknown protein	56	28	675	28	607	70	5.25	17405	28	High	1
TRUE	Master Protein	slr1856	phosphoprotein substrate of icfG gene cluster	22	2	41	2	109	11.9	4.41	1329	2	High	1
TRUE	Master Protein	slr1857	isoamylase	25	17	215	16	707	79.8	5.86	5310	17	High	1
TRUE	Master Protein	slr1859	anti-sigma f factor antagonist	56	5	141	5	108	12	4.74	6599	5	High	1
TRUE	Master Protein	slr1860	carbon metabolisms regulatory protein IcfG	14	8	69	8	634	70.9	6.13	1552	8	High	1
TRUE	Master Protein	slr1861	probable sigma regulatory factor	29	3	29	3	143	15.8	4.84	640	3	High	1
TRUE	Master Protein	slr1865	unknown protein	5	2	2	2	420	47.8	4.55	50	2	High	1
TRUE	Master Protein	slr1867	anthranilate phosphoribosyltransferase	23	5	87	5	348	36	5.3	4103	5	High	1
TRUE	Master Protein	slr1869	unknown protein	8	2	16	2	249	27.5	4.5	434	2	High	1
TRUE	Master Protein	slr1870	hypothetical protein	18	4	43	4	249	27.7	7.24	1258	4	High	1
TRUE	Master Protein	slr1874	D-alanine--D-alanine ligase	52	13	162	13	354	38.7	5.05	5012	13	High	1
TRUE	Master Protein	slr1875	hypothetical protein	19	4	20	4	212	23	9.45	489	4	High	1
TRUE	Master Protein	slr1877	2-hydroxyhepta-2,4-diene-1,7-dioate isomerase	30	5	53	5	276	30	4.49	2101	5	High	1
TRUE	Master Protein	slr1878	phycocyanin alpha-subunit phycocyanobilin lyase	14	2	17	2	272	29.4	5.35	577	2	High	1
TRUE	Master Protein	slr1880	hypothetical protein	46	14	87	14	377	42.6	6	1699	14	High	1
TRUE	Master Protein	slr1881	ATP-binding subunit of the ABC-type Nat permease for neutral amino acids	24	5	25	5	240	25.7	6.04	543	5	High	1
TRUE	Master Protein	slr1884	tryptophanyl-tRNA synthetase	42	13	129	13	337	37.7	6.02	2913	13	High	1
TRUE	Master Protein	slr1886	hypothetical protein	11	3	22	3	154	17.1	4.64	400	3	High	1
TRUE	Master Protein	slr1887	porphobilinogen deaminase (hydroxymethylbilane synthase, preuroporphyrinogen synthase)	70	21	343	21	320	34.9	5.73	12043	21	High	1
TRUE	Master Protein	slr1888	4-hydroxybutyrate coenzyme A transferase.	4	2	10	2	630	70.9	6.25	51	2	High	1
TRUE	Master Protein	slr1890	bacterioferritin	41	5	83	5	176	20.2	4.61	3163	5	High	1
TRUE	Master Protein	slr1894	probable DNA-binding stress protein	56	7	164	7	156	17.7	5.57	3084	7	High	1
TRUE	Master Protein	slr1895	hypothetical protein	14	4	28	4	404	45.1	9.83	694	4	High	1
TRUE	Master Protein	slr1897	periplasmic sugar-binding protein of ABC transporter	22	7	35	7	433	47.6	5.49	770	7	High	1
TRUE	Master Protein	slr1898	N-acetylglutamate kinase	46	13	145	13	297	31.5	6.32	4270	13	High	1
TRUE	Master Protein	slr1900	hypothetical protein	27	7	62	7	247	27.4	4.87	942	7	High	1
TRUE	Master Protein	slr1901	ATP-binding protein of ABC transporter	9	2	7	2	326	36.6	8.51	160	2	High	1
TRUE	Master Protein	slr1908	probable porin; major outer membrane protein	29	12	172	8	591	64.5	5.26	6758	12	High	1
TRUE	Master Protein	slr1909	two-component response regulator NarL subfamily	50	8	107	8	213	24	5.58	3357	8	High	1
TRUE	Master Protein	slr1913	hypothetical protein	38	3	19	3	117	13.5	9.99	288	3	High	1
TRUE	Master Protein	slr1915	hypothetical protein	32	3	19	3	104	12.4	4.94	845	3	High	1
TRUE	Master Protein	slr1916	probable esterase	20	4	42	4	283	31.7	6.52	887	4	High	1
TRUE	Master Protein	slr1919	hypothetical protein	15	7	32	7	566	65	5.49	342	7	High	1
TRUE	Master Protein	slr1923	hypothetical protein	60	17	174	17	398	44.5	7.27	4251	17	High	1
TRUE	Master Protein	slr1924	D-alanyl-D-alanine carboxypeptidase, periplasmic protein	38	13	148	13	400	44.3	4.75	4679	13	High	1
TRUE	Master Protein	slr1926	hypothetical protein	14	3	35	3	223	24.6	9.28	836	3	High	1
TRUE	Master Protein	slr1927	hypothetical protein	14	4	36	4	406	45.8	9	445	4	High	1
TRUE	Master Protein	slr1928	type 4 pilin-like protein	30	3	30	3	152	16.1	4.72	814	3	High	1
TRUE	Master Protein	slr1929	type 4 pilin-like protein	17	2	15	2	183	19.2	9.76	667	2	High	1
TRUE	Master Protein	slr1930	type 4 pilin-like protein	22	3	23	3	186	20.5	8.56	437	3	High	1
TRUE	Master Protein	slr1931	type 4 pilin-like protein	46	8	60	8	305	31.9	7.61	2146	8	High	1
TRUE	Master Protein	slr1932	unknown protein	17	3	52	3	231	25.5	5.34	1572	3	High	1
TRUE	Master Protein	slr1933	dTDP-4-dehydrorhamnose 3,5-epimerase	51	7	70	7	182	20.6	5.76	965	7	High	1
TRUE	Master Protein	slr1934	pyruvate dehydrogenase E1 component, alpha subunit	60	16	241	16	342	38.1	5.19	8164	16	High	1
TRUE	Master Protein	slr1938	putative translation initiation factor EIF-2b subunit 1	42	13	160	13	351	38.3	5.01	6108	13	High	1
TRUE	Master Protein	slr1939	unknown protein	13	7	64	7	669	75.7	9.52	2092	7	High	1
TRUE	Master Protein	slr1940	periplasmic protein, function unknown	33	11	113	11	482	51.2	4.89	5469	11	High	1
TRUE	Master Protein	slr1942	circadian clock protein KaiC homolog	51	21	272	21	505	56.1	5.73	8287	21	High	1
TRUE	Master Protein	slr1944	periplasmic protein, function unknown	35	14	175	14	538	58.6	4.77	4784	14	High	1
TRUE	Master Protein	slr1945	2,3-bisphosphoglycerate-independent phosphoglycerate mutase	57	19	220	19	532	57.9	5.83	4993	19	High	1
TRUE	Master Protein	slr1949	hypothetical protein	37	11	152	11	212	23.9	9.13	2557	11	High	1
TRUE	Master Protein	slr1951	hypothetical protein	41	4	42	4	157	17.6	4.79	1789	4	High	1
TRUE	Master Protein	slr1958	unknown protein	43	9	95	9	200	23	5.06	3388	9	High	1
TRUE	Master Protein	slr1959	unknown protein	4	3	8	3	827	95.5	6.68	70	3	High	1
TRUE	Master Protein	slr1962	probable extracellular solute-binding protein	50	14	199	14	370	40.3	6.28	6011	14	High	1
TRUE	Master Protein	slr1963	water-soluble carotenoid protein	51	15	390	15	317	34.6	5.05	11110	15	High	1
TRUE	Master Protein	slr1968	unknown protein	8	6	30	6	934	104.2	5.73	491	6	High	1
TRUE	Master Protein	slr1969	two-component sensor histidine kinase	6	4	42	4	750	83.9	5.21	1060	4	High	1
TRUE	Master Protein	slr1970	hypothetical protein	82	12	230	12	173	19.4	4.58	8662	12	High	1
TRUE	Master Protein	slr1971	hypothetical protein	14	2	8	2	283	31.5	9.61	42	2	High	1
TRUE	Master Protein	slr1972	hypothetical protein YCF81	28	5	32	5	359	38.8	5.07	1337	5	High	1
TRUE	Master Protein	slr1974	GTP binding protein	25	10	104	10	452	50.8	6.6	2282	10	High	1
TRUE	Master Protein	slr1975	N-acylglucosamine 2-epimerase	58	17	126	17	391	45.6	5.91	1904	17	High	1
TRUE	Master Protein	slr1977	hypothetical protein	25	5	47	5	244	26.1	6.54	900	5	High	1
TRUE	Master Protein	slr1978	hypothetical protein	9	2	13	2	291	33.8	10.33	297	2	High	1
TRUE	Master Protein	slr1979	anthranilate synthase component I	7	3	10	3	459	51.8	5.78	46	3	High	1
TRUE	Master Protein	slr1982	two-component response regulator CheY subfamily	41	3	28	3	123	13.7	5.29	566	3	High	1
TRUE	Master Protein	slr1983	two-component hybrid sensor and regulator	22	9	62	9	603	66.7	4.74	1541	9	High	1
TRUE	Master Protein	slr1984	nucleic acid-binding protein, 30S ribosomal protein S1 homolog	49	15	248	15	305	33.8	5.25	7221	15	High	1
TRUE	Master Protein	slr1986	allophycocyanin beta subunit	90	14	413	14	161	17.2	5.6	10082	14	High	1
TRUE	Master Protein	slr1991	adenylate cyclase	7	2	15	2	337	37.6	5.38	339	2	High	1
TRUE	Master Protein	slr1992	glutathione peroxidase-like NADPH peroxidase	55	8	65	8	154	16.6	4.81	1798	8	High	1
TRUE	Master Protein	slr1993	PHA-specific beta-ketothiolase	42	13	183	13	409	43.3	6.1	5475	13	High	1
TRUE	Master Protein	slr1994	PHA-specific acetoacetyl-CoA reductase	49	10	199	10	240	25.3	6.6	5148	10	High	1
TRUE	Master Protein	slr1998	hypothetical protein	16	7	59	7	425	48.2	8.19	1275	7	High	1
TRUE	Master Protein	slr2000	hypothetical protein	24	6	19	6	321	34.5	4.78	276	6	High	1
TRUE	Master Protein	slr2001	cyanophycinase	88	15	174	15	271	29.4	6.52	4823	15	High	1
TRUE	Master Protein	slr2002	cyanophycin synthetase	50	35	510	35	873	94.6	5.58	17385	35	High	1
TRUE	Master Protein	slr2004	periplasmic protein, function unknown	26	10	113	10	474	53.4	5.36	5112	10	High	1
TRUE	Master Protein	slr2005	periplasmic protein, function unknown	52	10	150	10	261	28	9.64	3581	10	High	1
TRUE	Master Protein	slr2010	hypothetical protein	19	2	2	2	130	15.2	9.57	0	2	High	1
TRUE	Master Protein	slr2011	hypothetical protein	25	3	56	3	199	21.2	4.7	1443	3	High	1
TRUE	Master Protein	slr2013	hypothetical protein	15	6	18	6	435	48.5	9.51	282	6	High	1
TRUE	Master Protein	slr2015	type 4 pilin-like protein, essential for motility	7	2	29	2	380	39.8	5.12	1710	2	High	1
TRUE	Master Protein	slr2018	unknown protein	13	6	78	6	799	84.8	6.47	2915	6	High	1
TRUE	Master Protein	slr2019	ATP-binding protein of ABC transporter	9	4	17	4	593	65.7	7.68	380	4	High	1
TRUE	Master Protein	slr2023	malonyl coenzyme A-acyl carrier protein transacylase	19	5	48	5	293	31.5	5.02	1474	5	High	1
TRUE	Master Protein	slr2024	two-component response regulator CheY subfamily	60	10	136	10	180	20.2	6.81	3214	10	High	1
TRUE	Master Protein	slr2025	hypothetical protein	25	4	101	4	153	16.9	4.44	2994	4	High	1
TRUE	Master Protein	slr2026	dihydropteroate synthase	14	3	11	3	289	31.6	5.36	267	3	High	1
TRUE	Master Protein	slr2030	hypothetical protein	9	3	9	3	451	50.3	4.89	193	3	High	1
TRUE	Master Protein	slr2032	hypothetical protein YCF23	37	9	157	9	248	25.4	5.33	5093	9	High	1
TRUE	Master Protein	slr2033	membrane-associated rubredoxin, essential for photosystem I assembly	33	3	55	3	115	12.6	7.03	1652	3	High	1
TRUE	Master Protein	slr2034	putative homolog of plant HCF136, which is essential for stability or assembly of photosystem II	49	12	192	12	342	37.3	4.89	5685	12	High	1
TRUE	Master Protein	slr2035	glutamate 5-kinase	16	5	47	5	375	40.1	6.57	1152	5	High	1
TRUE	Master Protein	slr2041	probable two-component response regulator	19	2	6	2	135	14.5	6.8	113	2	High	1
TRUE	Master Protein	slr2043	zinc transport system substrate-binding protein	22	5	33	5	338	37	4.77	852	5	High	1
TRUE	Master Protein	slr2047	PhoH like protein	45	9	110	9	328	36	8.48	2852	9	High	1
TRUE	Master Protein	slr2048	periplasmic protein, function unknown	17	5	69	5	383	42.6	5.38	3077	5	High	1
TRUE	Master Protein	slr2049	hypothetical protein YCF58	52	10	118	10	192	21.9	4.72	4736	10	High	1
TRUE	Master Protein	slr2051	phycobilisome rod-core linker polypeptide	58	18	590	18	249	28.9	9.32	10624	18	High	1
TRUE	Master Protein	slr2052	hypothetical protein	10	2	23	2	298	32.6	4.88	1239	2	High	1
TRUE	Master Protein	slr2053	putative hydrolase	28	5	67	5	283	31.9	6.06	1965	5	High	1
TRUE	Master Protein	slr2058	DNA topoisomerase I	46	36	425	36	898	99.3	8.82	9971	36	High	1
TRUE	Master Protein	slr2059	iron-sulfur cluster binding protein homolog	36	5	41	5	134	14.8	5.54	474	5	High	1
TRUE	Master Protein	slr2060	hypothetical protein	28	8	49	8	465	53	6.02	1296	8	High	1
TRUE	Master Protein	slr2067	allophycocyanin alpha subunit	70	14	196	13	161	17.4	4.96	4832	14	High	1
TRUE	Master Protein	slr2070	hypothetical protein	32	7	98	7	284	31.9	5.71	4108	7	High	1
TRUE	Master Protein	slr2071	unknown protein	44	5	48	5	107	12	6.49	1583	5	High	1
TRUE	Master Protein	slr2072	L-threonine deaminase	47	20	234	20	508	56.5	6.48	5673	20	High	1
TRUE	Master Protein	slr2073	hypothetical protein YCF50	44	5	53	5	186	20.5	4.44	1434	5	High	1
TRUE	Master Protein	slr2074	similar to mannose-1-phosphate guanylyltransferase	57	6	101	6	129	14.6	5.94	2118	6	High	1
TRUE	Master Protein	slr2075	10kD chaperonin	86	9	192	9	103	10.9	5.22	4723	9	High	1
TRUE	Master Protein	slr2076	60kD chaperonin	84	40	1095	39	541	57.6	5.1	39226	40	High	1
TRUE	Master Protein	slr2079	putative glutaminase	27	5	54	5	327	36	6.43	1206	5	High	1
TRUE	Master Protein	slr2080	hypothetical protein	11	2	14	2	150	17.4	8.5	21	2	High	1
TRUE	Master Protein	slr2081	prephenate dehydrogenase	14	3	18	3	279	30.2	5.78	634	3	High	1
TRUE	Master Protein	slr2082	cytochrome c oxidase subunit I	5	3	26	3	544	60.7	8.5	441	3	High	1
TRUE	Master Protein	slr2084	hypothetical protein	9	3	24	3	221	25.1	5.03	313	3	High	1
TRUE	Master Protein	slr2088	acetohydroxy acid synthase	31	12	156	12	621	67.7	6.18	4003	12	High	1
TRUE	Master Protein	slr2089	squalene-hopene-cyclase	31	14	140	14	647	72	4.96	3119	14	High	1
TRUE	Master Protein	slr2094	fructose-1,6-/sedoheptulose-1,7-bisphosphatase	58	21	956	21	345	37.1	5.21	25411	21	High	1
TRUE	Master Protein	slr2097	cyanoglobin	31	4	46	4	124	13.9	5.52	2294	4	High	1
TRUE	Master Protein	slr2100	two-component response regulator	31	9	96	9	368	40.7	5.8	1034	9	High	1
TRUE	Master Protein	slr2101	hypothetical protein	22	3	17	3	143	15.3	4.91	173	3	High	1
TRUE	Master Protein	slr2102	cell division protein FtsY	20	9	107	9	504	53.8	4.46	3794	9	High	1
TRUE	Master Protein	slr2105	hypothetical protein	16	7	72	7	595	65.4	4.79	2460	7	High	1
TRUE	Master Protein	slr2122	hypothetical protein	25	4	60	4	225	25.8	5.01	1016	4	High	1
TRUE	Master Protein	slr2123	similar to D-3-phosphoglycerate dehydrogenase	22	5	110	5	318	34.3	5.26	5109	5	High	1
TRUE	Master Protein	slr2124	3-oxoacyl-[acyl-carrier protein] reductase	27	5	62	5	249	26.5	5.5	1033	5	High	1
TRUE	Master Protein	slr2125	hypothetical protein	36	8	101	8	264	30.4	7.55	2082	8	High	1
TRUE	Master Protein	slr2130	3-dehydroquinate synthase	41	8	83	8	361	38.8	5.8	1228	8	High	1
TRUE	Master Protein	slr2131	RND multidrug efflux transporter	17	14	111	14	1061	114.9	4.98	3183	14	High	1
TRUE	Master Protein	slr2132	phosphotransacetylase	13	5	28	5	697	76.4	6.21	1133	5	High	1
TRUE	Master Protein	slr2136	GcpE protein homolog	59	19	245	19	403	44.1	5.96	8643	19	High	1
TRUE	Master Protein	slr2141	hypothetical protein	25	6	57	6	340	37	9.41	1223	6	High	1
TRUE	Master Protein	slr2143	L-cysteine/cystine lyase	21	7	69	7	401	44	5.87	1291	7	High	1
TRUE	Master Protein	slr2144	periplasmic protein, function unknown	35	8	141	8	301	33.5	5.67	4581	8	High	1
TRUE	Master Protein	slr5018	hypothetical protein	23	2	24	2	113	12.8	5.48	218	2	High	1
TRUE	Master Protein	slr5021	hypothetical protein	9	2	9	2	104	12	5.21	34	2	High	1
TRUE	Master Protein	slr5023	hypothetical protein	7	2	20	2	393	44.7	5.63	46	2	High	1
TRUE	Master Protein	slr5051	unknown protein	32	5	80	5	130	14.3	5.08	2954	5	High	1
TRUE	Master Protein	slr5056	probable glycosyltransferase	8	4	26	4	456	49.8	7.31	325	4	High	1
TRUE	Master Protein	slr5058	hypothetical protein	12	7	57	7	783	89.4	5.19	1120	7	High	1
TRUE	Master Protein	slr5078	similar to potassium channel protein	6	2	5	2	312	36.2	9.19	21	2	High	1
TRUE	Master Protein	slr5111	unknown protein	14	2	12	2	150	16.8	9.41	276	2	High	1
TRUE	Master Protein	slr5119	hypothetical protein	45	13	216	2	256	29.5	5.57	6150	13	High	1
TRUE	Master Protein	slr5124	hypothetical protein	52	12	200	2	276	31.4	5.25	5951	12	High	1
TRUE	Master Protein	slr5126	unknown protein	19	3	32	3	156	17.5	5.63	447	3	High	1
TRUE	Master Protein	slr5127	unknown protein	24	4	37	4	256	28.2	6.35	622	4	High	1
TRUE	Master Protein	slr6001	two-component hybrid sensor and regulator	2	2	4	2	862	96.8	5.26	25	2	High	1
TRUE	Master Protein	slr6011	probable nuclease	19	3	21	3	175	19.7	5.07	572	3	High	1
TRUE	Master Protein	slr6012	unknown protein	55	42	497	42	730	84.2	6.11	13603	42	High	1
TRUE	Master Protein	slr6013	unknown protein	15	7	53	7	518	61	7.4	863	7	High	1
TRUE	Master Protein	slr6014	unknown protein	17	6	50	6	467	53.7	5.99	1254	6	High	1
TRUE	Master Protein	slr6015	unknown protein	23	11	79	11	551	62.8	6.99	2521	11	High	1
TRUE	Master Protein	slr6016	unknown protein	19	13	112	13	800	92.8	5.92	2035	13	High	1
TRUE	Master Protein	slr6037	arsenate reductase	39	3	40	3	140	15.5	4.97	1111	3	High	1
TRUE	Master Protein	slr6042	probable cation efflux system protein, czcB homolog	10	4	33	4	545	59.6	4.94	826	4	High	1
TRUE	Master Protein	slr6043	probable cation efflux system protein, czcA homolog	2	2	7	2	1046	111.9	5.45	30	2	High	1
TRUE	Master Protein	slr6044	hypothetical protein	33	4	32	4	159	17.3	5.07	394	4	High	1
TRUE	Master Protein	slr6047	hypothetical protein	11	11	69	11	1151	131.4	6.13	1070	11	High	1
TRUE	Master Protein	slr6049	hypothetical protein	37	4	33	4	139	16.1	6.57	844	4	High	1
TRUE	Master Protein	slr6050	hypothetical protein	21	22	173	22	1100	128.5	6.11	3855	22	High	1
TRUE	Master Protein	slr6051	hypothetical protein	52	4	17	4	126	14.3	5.81	360	4	High	1
TRUE	Master Protein	slr6056	probable transcriptional regulator	55	4	26	4	119	13	8.43	1036	4	High	1
TRUE	Master Protein	slr6095	type I restriction-modification system, M subunit (fragment)	55	18	170	18	477	53.5	6.11	3809	18	High	1
TRUE	Master Protein	slr6096	type I restriction-modification system, M subunit (fragment)	31	9	95	9	373	42.1	4.67	2269	9	High	1
TRUE	Master Protein	slr6097	type I site-specific deoxyribonuclease	18	6	60	6	394	44.7	8.5	1206	6	High	1
TRUE	Master Protein	slr6100	hypothetical protein	33	2	9	2	106	12.3	9.82	136	2	High	1
TRUE	Master Protein	slr6102	type I restriction-modification system, R subunit	21	18	111	18	1063	121.9	5.43	2005	18	High	1
TRUE	Master Protein	slr6110	putative signalling protein	27	10	95	10	416	45.3	5.11	1686	10	High	1
TRUE	Master Protein	slr7010	unknown protein	4	2	2	2	722	82.3	7.68	0	2	High	1
TRUE	Master Protein	slr7011	unknown protein	11	9	54	9	975	111.9	5.81	757	9	High	1
TRUE	Master Protein	slr7012	hypothetical protein	37	8	94	8	329	36.5	6.35	3525	8	High	1
TRUE	Master Protein	slr7013	hypothetical protein	10	2	9	2	254	28.9	8.22	135	2	High	1
TRUE	Master Protein	slr7024	hypothetical protein	41	21	204	21	576	67.4	6.15	4292	21	High	1
TRUE	Master Protein	slr7026	unknown protein	15	2	7	2	125	14.7	8.75	190	2	High	1
TRUE	Master Protein	slr7037	hypothetical protein	3	2	2	2	958	107.3	6.95	22	2	High	1
TRUE	Master Protein	slr7060	hypothetical protein	22	8	55	8	588	64.1	5.35	2210	8	High	1
TRUE	Master Protein	slr7061	unknown protein	26	8	80	8	422	47.9	5.2	2038	8	High	1
TRUE	Master Protein	slr7068	hypothetical protein	8	2	4	2	367	42.1	8.53	24	2	High	1
TRUE	Master Protein	slr7073	hypothetical protein	47	6	60	6	114	12.4	5.25	1320	6	High	1
TRUE	Master Protein	slr7080	unknown protein	11	2	13	2	310	33.8	7.06	373	2	High	1
TRUE	Master Protein	slr7094	hypothetical protein	35	3	29	3	129	14.5	4.6	1229	3	High	1
TRUE	Master Protein	slr7096	hypothetical protein	20	3	30	3	137	15.8	8	576	3	High	1
TRUE	Master Protein	slr7099	unknown protein	15	2	9	2	196	22.4	4.7	524	2	High	1
TRUE	Master Protein	slr8015	plasmid partitioning protein, ParA family	33	4	33	4	199	21.5	5.91	918	4	High	1
TRUE	Master Protein	slr8016	plasmid partitioning protein, ParB	17	4	54	4	289	32.4	7.61	1438	4	High	1
TRUE	Master Protein	slr8022	hypothetical protein	49	3	27	3	111	12.1	6.51	487	3	High	1
TRUE	Master Protein	slr8023	probable esterase	12	4	34	4	446	48	5.16	1306	4	High	1
TRUE	Master Protein	slr8030	hypothetical protein	14	7	57	7	732	78.6	4.98	1517	7	High	1
TRUE	Master Protein	slr9101	replication protein A	12	3	21	3	336	39.2	8.47	197	3	High	1
TRUE	Master Protein	slr9201	unknown protein [ORF2]	54	5	92	5	123	13.9	4.7	2329	5	High	1
TRUE	Master Protein	sml0011	hypothetical protein	50	4	61	4	107	12.5	10.26	776	4	High	1
TRUE	Master Protein	ssl0020	ferredoxin I, essential for growth	18	2	31	2	97	10.4	3.95	399	2	High	1
TRUE	Master Protein	ssl0105	hypothetical protein	23	2	34	2	88	10.4	8.78	1007	2	High	1
TRUE	Master Protein	ssl0242	hypothetical protein	40	3	72	3	78	9	3.98	1323	3	High	1
TRUE	Master Protein	ssl0294	hypothetical protein	54	4	61	4	70	7.8	5.01	1783	4	High	1
TRUE	Master Protein	ssl0352	hypothetical protein	62	4	133	4	58	6.6	5.26	2563	4	High	1
TRUE	Master Protein	ssl0410	unknown protein	58	7	43	7	90	9.9	5.49	223	7	High	1
TRUE	Master Protein	ssl0467	unknown protein	65	5	169	5	71	8.2	4.64	3195	5	High	1
TRUE	Master Protein	ssl0546	septum site-determining protein MinE	35	4	41	4	97	11.2	6.83	757	4	High	1
TRUE	Master Protein	ssl0563	photosystem I subunit VII	60	5	87	5	81	8.8	5.95	2134	5	High	1
TRUE	Master Protein	ssl0601	30S ribosomal protein S21	60	6	105	6	60	7.3	11.6	1804	6	High	1
TRUE	Master Protein	ssl0707	nitrogen regulatory protein P-II	79	11	272	11	112	12.4	6.81	7128	11	High	1
TRUE	Master Protein	ssl0787	unknown protein	24	2	29	2	117	12.7	5.78	566	2	High	1
TRUE	Master Protein	ssl0788	hypothetical protein	25	2	10	2	97	10.6	4.7	260	2	High	1
TRUE	Master Protein	ssl0832	hypothetical protein	73	5	35	5	93	10.5	5.01	1533	5	High	1
TRUE	Master Protein	ssl1328	hypothetical protein	41	3	21	3	79	8.9	5.11	578	3	High	1
TRUE	Master Protein	ssl1377	hypothetical protein	29	2	28	2	75	8.3	10.15	776	2	High	1
TRUE	Master Protein	ssl1426	50S ribosomal protein L35	33	2	16	2	67	7.9	11.36	209	2	High	1
TRUE	Master Protein	ssl1498	hypothetical protein	30	2	28	2	61	6.4	6.58	770	2	High	1
TRUE	Master Protein	ssl1533	unknown protein	39	2	24	2	72	8	4.59	809	2	High	1
TRUE	Master Protein	ssl1690	hypothetical protein	79	6	120	6	72	8.3	7.25	2581	6	High	1
TRUE	Master Protein	ssl1762	hypothetical protein	28	2	25	2	97	10.7	7.08	883	2	High	1
TRUE	Master Protein	ssl1784	30S ribosomal protein S15	51	3	66	3	89	10.4	10.9	897	3	High	1
TRUE	Master Protein	ssl1911	glutamine synthetase inactivating factor IF7	51	2	7	2	65	7.5	10.4	215	2	High	1
TRUE	Master Protein	ssl1918	hypothetical protein	59	5	46	5	97	11.3	5.01	522	5	High	1
TRUE	Master Protein	ssl1972	hypothetical protein	73	4	61	4	93	9.9	5.4	968	4	High	1
TRUE	Master Protein	ssl2009	hypothetical protein	44	3	62	3	99	10.8	4.82	3489	3	High	1
TRUE	Master Protein	ssl2084	acyl carrier protein	38	4	144	4	77	8.6	4.07	5192	4	High	1
TRUE	Master Protein	ssl2148	hypothetical protein	14	2	40	2	98	10.6	4.5	178	2	High	1
TRUE	Master Protein	ssl2233	30S ribosomal protein S20	41	4	97	4	97	10.7	10.29	3278	4	High	1
TRUE	Master Protein	ssl2296	pterin-4a-carbinolamine dehydratase	56	3	57	3	96	10.7	6.52	2768	3	High	1
TRUE	Master Protein	ssl2420	unknown protein	21	2	18	2	84	9.8	4.63	284	2	High	1
TRUE	Master Protein	ssl2501	unknown protein	17	2	21	2	89	10.6	4.67	86	2	High	1
TRUE	Master Protein	ssl2595	hypothetical protein	78	5	98	5	89	10.3	5.16	3732	5	High	1
TRUE	Master Protein	ssl2667	an assembly factor for iron-sulfur culsters	38	2	48	2	76	8.4	4.49	2273	2	High	1
TRUE	Master Protein	ssl2717	hypothetical protein	36	2	30	2	70	7.9	4.5	919	2	High	1
TRUE	Master Protein	ssl2781	hypothetical protein	90	6	95	6	82	9.6	6.28	1202	6	High	1
TRUE	Master Protein	ssl2807	hypothetical protein	25	2	18	2	95	10.4	4.7	439	2	High	1
TRUE	Master Protein	ssl2814	unknown protein	45	3	34	3	89	10.3	6.9	1049	3	High	1
TRUE	Master Protein	ssl2874	hypothetical protein	87	7	157	7	89	9.9	9.6	6959	7	High	1
TRUE	Master Protein	ssl2982	probable DNA-directed RNA polymerase omega subunit	75	4	72	4	76	8.7	5.48	3342	4	High	1
TRUE	Master Protein	ssl3093	phycobilisome small rod linker polypeptide	65	6	359	6	83	9.3	9.41	24766	6	High	1
TRUE	Master Protein	ssl3335	preprotein translocase SecE subunit	35	3	51	3	81	9.1	5.31	2590	3	High	1
TRUE	Master Protein	ssl3364	CP12 polypeptide	43	3	57	3	74	8.3	4.22	1176	3	High	1
TRUE	Master Protein	ssl3389	hypothetical protein	27	2	28	2	78	8.6	6.73	479	2	High	1
[truncated: 51 more rows]

## Sheet: Table S5
Table S5. Proteins quantified in pH 8.2 and pH 9.2 conditions in comparison to pH 7.5. The statistically significant results (p < 0.05) with fold change threshold (-0.58 > log2FC >0.58) are highlighted with bold font.
		pH 8.2 vs pH 7.5		pH 9.2 vs pH 7.5
Protein	Protein abrev	p-value	Log2FC	p-value	Log2FC	Classification according to Jahn et al 2018	Sub-Classes according to Jahn et al 2018	Description	Function 1	Function 2	UniprotKB ID	Description by UniprotKB	KEGG ID	Part of the complex	Functional sub-category according to Baers et al 2019	Localization of protein according to Baers et al 2019
Sll1515	IF17, GifB	0.0559975	0.532747	8.33338e-07	5.56594	MAI	RF	glutamine synthetase inactivating factor IF17	Unknown	0	P72975	Sll1515 protein	syn:sll1515	GS-GoGAt-regulator	Unknown Proteins	Unknown
Ssr0692	PirA	0.958162	-0.100615	0.000178421	5.12327	MAI	RF	PII-interacting regulator of arginine synthesis	Hypothetical	0	P74791	Ssr0692 protein	syn:ssr0692	0	NA	NA
Slr6042	CopB	0.00921033	2.65334	0.00035681	4.31584	CBM	TBP	probable cation efflux system protein, czcB homolog	Transport and binding proteins	0	Q6YRW2	Slr6042 protein	syn:slr6042	0	Copper transport system	PM
Slr1452	SbpA	0.840406	0.0226677	8.2905e-06	2.97078	CBM	TBP	sulfate transport system substrate-binding protein	Transport and binding proteins	0	Q01903	Sulfate-binding protein	syn:slr1452	sulfate transport (sbpA-cysTWA operon)	Sulfate transport system	PM
Slr1449	NA	0.00159783	0.978496	4.12576e-06	2.81646	MAI	HYP	hypothetical protein	Hypothetical	0	P73522	Slr1449 protein	syn:slr1449	0	NA	NA
Slr0616	MvrA	0.0624284	0.93791	0.00256699	2.3365	MAI	UNK	unknown protein	Unknown	0	Q55857	Slr0616 protein	syn:slr0616	0	NA	NA
Slr0044	CmpD	0.320714	-0.228872	8.47577e-06	2.10034	CBM	CCM	bicarbonate transport system ATP-binding protein	Transport and binding proteins	0	Q55463	Bicarbonate transport ATP-binding protein CmpD (EC 3.6.3.-)	syn:slr0044	CCM (BCT1)	NA	NA
Sll1862	NA	0.103483	0.951468	0.000283489	1.94664	MAI	UNK	unknown protein	Unknown	0	P74486	Sll1862 protein	syn:sll1862	0	NA	NA
Slr0798	ZiaA, pacS	0.990025	0.000245845	7.95712e-05	1.94501	CBM	TBP	zinc-transporting P-type ATPase (zinc efflux pump) involved in zinc tolerance	Transport and binding proteins	0	Q59998	Zinc-transporting ATPase (EC 3.6.3.5) (Zn(2+)-translocating P-type ATPase)	syn:slr0798	Zn transport	Other transport & Binding Proteins	PM
Sll1863	NA	9.88812e-05	1.03832	6.9001e-05	1.81956	MAI	UNK	unknown protein	Unknown	0	P74485	Sll1863 protein	syn:sll1863	0	Unknown Proteins	Soluble proteins
Sll1369	NA	0.0372728	0.786962	0.00141296	1.70655	MAI	OTHER	putative peptidase	Other categories	Other	P74173	D-alanyl-D-alanyine carboxypeptidase	syn:sll1369	0	Other	PM
Slr1455	CysA	0.0463652	-0.467777	0.000379587	1.69156	CBM	TBP	sulfate transport system ATP-binding protein	Transport and binding proteins	0	P74548	Sulfate/thiosulfate import ATP-binding protein CysA (EC 3.6.3.25) (Sulfate-transporting ATPase)	syn:slr1455	sulfate transport	NA	NA
Slr0041	CmpB	0.107318	-0.262287	1.4524e-05	1.66296	CBM	CCM	bicarbonate transport system permease protein	Transport and binding proteins	0	Q55461	Bicarbonate transport system permease protein CmpB	syn:slr0041	CCM (BCT1)	NA	NA
Slr0043	CmpC	0.788423	-0.0683679	0.00073769	1.59014	CBM	CCM	bicarbonate transport system ATP-binding protein	Transport and binding proteins	0	Q55462	Bicarbonate transport ATP-binding protein CmpC (EC 3.6.3.-)	syn:slr0043	CCM (BCT1)	NA	NA
Sll0369	NA	0.280564	0.348475	0.000700675	1.47699	MAI	UNK	unknown protein	Unknown	0	Q55757	Sll0369 protein	syn:sll0369	0	NA	NA
Sll0790	Hik31, CopS	0.00128397	0.667473	0.000257093	1.46069	MAI	RF	two-component sensor histidine kinase	Regulatory functions	0	Q55941	Sensory transduction histidine kinase	syn:sll0790	Hik CopS hik31 operon	NA	NA
Slr1929	PilA6	0.130529	0.468664	0.00216667	1.37599	MAI	CELPROC	type 4 pilin-like protein	Cellular processes	Chemotaxis	P74481	Slr1929 protein	syn:slr1929	Pili/slr1928-slr1931 operon	Pili proteins	Unknown
Slr1501	NA	0.700807	-0.0751237	0.00135714	1.32031	MAI	OTHER	probable acetyltransferase	Other categories	Other	P72625	Slr1501 protein	syn:slr1501	0	Other	Soluble proteins
Sll1452	NrtC	0.999033	0.010375	0.000249622	1.30864	CBM	TBP	nitrate/nitrite transport system ATP-binding protein	Amino acid biosynthesis, nitrogen and sulfur assimilation	Glutamate family / Nitrogen assimilation	P73450	Nitrate transport ATP-binding protein NrtC	syn:sll1452	NRT (nrtABCD-narB)	Nitrate/nitrite transport system	PM
Sll1689	SigE	0.050752	0.363141	0.000529386	1.30026	MAI	TRANSCR	group2 RNA polymerase sigma factor SigE	Transcription	RNA synthesis, modification, and DNA transcription	P73710	RNA polymerase sigma factor	syn:sll1689	sigma factors	Sigma factors	NA
Slr1814	NA	0.101044	0.583831	0.00672541	1.11213	MAI	HYP	hypothetical protein	Hypothetical	0	P73699	Slr1814 protein	syn:slr1814	0	NA	NA
Sll1352	NA	0.450279	0.284199	0.00755672	1.07445	MAI	UNK	unknown protein	Unknown	0	P73520	Sll1352 protein	syn:sll1352	0	NA	NA
Slr0482	NA	0.230459	0.28803	0.00021257	1.0625	MAI	UNK	unknown protein	Unknown	0	Q55175	Slr0482 protein	syn:slr0482	0	Unknown Proteins	Unknown
Slr0112	NA	0.30797	0.189553	0.00181978	1.04463	MAI	UNK	unknown protein	Unknown	0	Q55888	Slr0112 protein	syn:slr0112	0	Unknown Proteins	Unknown
Sll1988	NA	0.161919	0.345983	0.000934338	1.0202	RIB	CELPROC	33 kDa chaperonin	Cellular processes	Chaperones	P73910	33 kDa chaperonin (Heat shock protein 33 homolog) (HSP33)	syn:sll1988	0	Chaperones	Unknown
Sll1109	NA	0.189361	1.19716	0.0815944	1.00717	MAI	HYP	hypothetical protein	Hypothetical	0	P74708	Sll1109 protein	syn:sll1109	0	Random proteins (Hypothetical)	Soluble proteins
Slr1099	UbiX	0.4297	0.273765	0.0176195	0.969721	MAI	BSC	3-octaprenyl-4-hydroxybenzoate carboxy-lyase	Biosynthesis of cofactors, prosthetic groups, and carriers	Menaquinone and ubiquinone	P72743	Flavin prenyltransferase UbiX (EC 2.5.1.129)	syn:slr1099	0	Plastoquinone biosynthesis	Soluble proteins
Sll0136	PepP	0.395833	0.139678	0.00565008	0.933191	MAI	TRANSL	aminopeptidase P	Translation	Degradation of proteins, peptides, and glycopeptides	P74468	Aminopeptidase P	syn:sll0136	0	Degradation of proteins, peptides, and glycopeptides	Soluble proteins
Sll0381	NA	0.650814	0.0293977	0.000933297	0.912064	MAI	HYP	hypothetical protein	Hypothetical	0	Q55744	Sll0381 protein	syn:sll0381	0	Random proteins (Hypothetical)	PM
Sll1906	Orf484	0.0422558	0.3916	0.00785525	0.884859	MAI	HYP	hypothetical protein	Hypothetical	0	P73827	44.5 kD bacteriochlorophyll synthase subunit	syn:sll1906	0	Random proteins (Hypothetical)	Unknown
Slr0427	CinA	0.268473	0.684588	0.00357453	0.874527	MAI	CELPROC	putative competence-damage protein	Cellular processes	Transformation	Q55760	CinA-like protein	syn:slr0427		Unknown Proteins	Soluble proteins
Slr1821	NA	0.152652	0.275511	0.00242412	0.858376	MAI	HYP	hypothetical protein	Hypothetical	0	P73714	Putative zinc metalloprotease slr1821 (EC 3.4.24.-)	syn:slr1821	0	Random proteins (Hypothetical)	TM
Sll0325	NA	0.214733	0.348948	0.004564	0.844643	MAI	HYP	hypothetical protein	Hypothetical	0	Q55634	Sll0325 protein	syn:sll0325	0	Random proteins (Hypothetical)	PM
Slr1924	Pbp7, ampH	0.0171198	0.800341	0.00686656	0.84406	LPB	CE	D-alanyl-D-alanine carboxypeptidase, periplasmic protein	Cell envelope	Murein sacculus and peptidoglycan	P74474	D-alanyl-D-alanine carboxypeptidase	syn:slr1924	PBP (penicillin-binding proteins)	Peptidoglycan polymerization	Soluble proteins
Sll0541	DesC, des9	0.320599	0.312914	0.00585474	0.809114	LPB	FA	delta-9 acyl-lipid desaturase DesC1	Fatty acid, phospholipid and sterol metabolism	0	Q55406	Acyl-CoA desaturase 1	syn:sll0541	0	Fatty acid desaturation	TM
Slr2030	NA	0.496903	0.125937	0.0107183	0.806505	MAI	HYP	hypothetical protein	Hypothetical	0	P73255	Slr2030 protein	syn:slr2030	0	Random proteins (Hypothetical)	Soluble proteins
Slr0527	ExsB	0.0991391	0.427937	0.00239209	0.784599	MAI	RF	transcription regulator ExsB homolog	Regulatory functions	0	Q55468	7-cyano-7-deazaguanine synthase (EC 6.3.4.20) (7-cyano-7-carbaguanine synthase) (PreQ(0) synthase) (Queuosine biosynthesis protein QueC)	syn:slr0527	0	Regulatory Functions	Soluble proteins
Sll1772	MutS	0.797942	0.112367	0.02311	0.782451	MAI	DNAREP	DNA mismatch repair protein MutS	DNA replication, restriction, modification, recombination, and repair	0	P73625	Endonuclease MutS2 (EC 3.1.-.-)	syn:sll1772	0	DNA repair	Unknown
Slr1979	TrpE	0.311102	0.104178	0.00475853	0.777662	CBM	AAB	anthranilate synthase component I	Amino acid biosynthesis, nitrogen and sulfur assimilation	Aromatic amino acid family	P74130	Anthranilate synthase component I-like protein (EC 4.1.3.27)	syn:slr1979	tryptophane/folate biosynthesis	NA	NA
Sll1527	NA	0.193871	0.140583	0.00168098	0.763008	MAI	UNK	unknown protein	Unknown	0	P74359	Sll1527 protein	syn:sll1527	0	NA	NA
Sll1459	NA	0.194279	0.268121	0.00602654	0.759395	MAI	OTHER	stationary-phase survival protein SurE homolog	Other categories	Other	P73440	Putative 5'-nucleotidase alr3139 (EC 3.1.3.5) (Nucleoside 5'-monophosphate phosphohydrolase)	syn:sll1459	0	Other	Soluble proteins
Sll1247	NA	0.168028	-0.37009	0.00838889	0.753447	MAI	HYP	hypothetical protein	Hypothetical	0	P45451	Uncharacterized protein sll1247	syn:sll1247	0	Random proteins (Hypothetical)	Unknown
Sll5104	ArsI1	0.546529	0.487765	0.355384	0.749436	MAI	CELPROC	arsenate reductase	Cellular processes	Detoxification	Q6ZEM6	Arsenate reductase ArsI1 (EC 1.20.4.1)	syn:sll5104	0	NA	NA
Slr1529	NtrX	0.136887	0.393423	0.0245803	0.734208	CBM	AAB	nitrogen assimilation regulatory protein	Amino acid biosynthesis, nitrogen and sulfur assimilation	Glutamate family / Nitrogen assimilation	P74210	Nitrogen assimilation regulatory protein	syn:slr1529	N assimilation	NA	NA
Slr1771	NA	0.0223826	0.649586	0.0037695	0.729657	MAI	UNK	unknown protein	Unknown	0	P73052	Slr1771 protein	syn:slr1771	0	NA	NA
Sll1618	NA	0.077501	1.00198	0.000979451	0.716223	MAI	HYP	hypothetical protein	Hypothetical	0	P73733	Sll1618 protein	syn:sll1618	0	Random proteins (Hypothetical)	Soluble proteins
Slr7080	NA	0.221418	0.327849	0.0526371	0.701963	MAI	CELPROC	unknown protein	Unknown	0	Q6ZEB8	Uncharacterized protein	syn:slr7080	CRISPR	NA	NA
Ssl2667	NifU, synifU	0.172983	0.261387	0.0354847	0.693042	CBM	AAB	an assembly factor for iron-sulfur culsters	Amino acid biosynthesis, nitrogen and sulfur assimilation	Glutamate family / Nitrogen assimilation	P74558	NifU protein	syn:ssl2667	0	Iron-sulfur cluster biosynthesis	Soluble proteins
Slr0083	CrhR	0.491787	0.1458	0.0410654	0.692091	MAI	TRANSCR	RNA helicase Light	Transcription	RNA synthesis, modification, and DNA transcription	Q55804	RNA helicase CrhR (EC 3.6.4.13)	syn:slr0083	0	RNA synthesis, modification, and DNA transcription	Unknown
Sll0485	Rre30	0.221317	0.851985	0.047335	0.690918	MAI	RF	two-component response regulator NarL subfamily	Regulatory functions	0	Q55820	NarL subfamily	syn:sll0485	0	Regulatory Functions	Soluble proteins
Sll0505	NA	0.158226	0.483998	0.00101774	0.676092	MAI	HYP	hypothetical protein	Hypothetical	0	Q55483	Diadenylate cyclase (DAC) (EC 2.7.7.85) (Cyclic-di-AMP synthase) (c-di-AMP synthase)	syn:sll0505	0	Random proteins (Hypothetical)	PM
Slr0615	NA	0.155052	0.277815	0.00655481	0.672357	CBM	TBP	ATP-binding protein of ABC transporter	Transport and binding proteins	0	Q55856	ABC transporter	syn:slr0615	0	Other transport & Binding Proteins	PM
Sll1570	NA	0.0150923	0.684813	0.0170593	0.669982	MAI	UNK	unknown protein	Unknown	0	P73217	Sll1570 protein	syn:sll1570	0	Unknown Proteins	Soluble proteins
Sll1937	Fur	0.116363	0.252223	0.00175178	0.665571	MAI	RF	ferric uptake regulation protein	Regulatory functions	0	P73084	Ferric uptake regulation protein	syn:sll1937	Fe uptake	Regulatory Functions	Unknown
Slr1211	CobN	0.00847401	0.372611	0.000125512	0.653401	LHC	BSC	cobalt-chelatase subunit CobN	Biosynthesis of cofactors, prosthetic groups, and carriers	Cobalamin, heme, phycobilin and porphyrin	P73362	CobN protein	syn:slr1211	0	NA	NA
Slr5126	NA	0.0010788	0.6456	0.000847727	0.639718	MAI	UNK	unknown protein	Unknown	0	Q6ZEK4	Uncharacterized protein	syn:slr5126	0	Unknown Proteins	Soluble proteins
Slr1815	NA	0.41909	-0.380161	0.147501	0.633531	MAI	HYP	hypothetical protein	Hypothetical	0	P73700	Slr1815 protein	syn:slr1815	0	Random proteins (Hypothetical)	Soluble proteins
Slr1624	NA	0.987536	-0.68078	0.555236	0.629388	MAI	HYP	hypothetical protein	Hypothetical	0	P74339	Slr1624 protein	syn:slr1624	0	Random proteins (Hypothetical)	TM
KirBac6.1	NA	0.0120002	0.623509	0.0150343	0.617442	CBM	TBP	similar to potassium channel protein	Transport and binding proteins	0	Q6ZEQ2	Slr5078 protein	syn:slr5078	0	NA	PM
Slr1343	NA	0.624928	0.156116	0.0101532	0.616616	MAI	HYP	hypothetical protein	Hypothetical	0	P74080	Slr1343 protein	syn:slr1343	0	NA	NA
Slr1542	NA	0.309372	0.332381	0.000726549	0.616487	MAI	OTHER	2-C-methyl-D-erythritol 2,4-cyclodiphosphate synthase	Other categories	Other	P73426	2-C-methyl-D-erythritol 2,4-cyclodiphosphate synthase (MECDP-synthase) (MECPP-synthase) (MECPS) (EC 4.6.1.12)	syn:slr1542	0	Other	Soluble proteins
Sll0288	MinC	0.804443	0.0731219	0.00318811	0.613494	MAI	CELPROC	septum site-determining protein MinC	Cellular processes	Cell division	Q55901	Probable septum site-determining protein MinC	syn:sll0288	0	Cell division (min)	Unknown
Slr0742	NA	0.0324295	0.37478	0.00430954	0.611267	MAI	HYP	hypothetical protein	Hypothetical	0	P72687	Ribosome maturation factor RimP	syn:slr0742	0	Random proteins (Hypothetical)	Unknown
Slr1395	NA	0.88918	-0.0357182	0.0417078	0.600072	MAI	HYP	hypothetical protein	Hypothetical	0	P73187	Slr1395 protein	syn:slr1395	0	Random proteins (Hypothetical)	Soluble proteins
Sll1098	FusB	0.149946	-0.155628	0.000587529	0.599845	RIB	TRNS	elongation factor EF-G	Translation	Protein modification and translation factors	P74228	Elongation factor G 2 (EF-G 2)	syn:sll1098	0	Protein modification and translation factors	Soluble proteins
Slr0649	MetS	0.178922	0.182107	0.00501011	0.598585	CBM	TS	methionyl-tRNA synthetase	Translation	Aminoacyl tRNA synthetases and tRNA modification	Q55729	Methionine--tRNA ligase (EC 6.1.1.10) (Methionyl-tRNA synthetase) (MetRS)	syn:slr0649	0	Aminoacyl tRNA synthetases and tRNA modification	Unknown
Slr6044	CopC	0.0228355	0.382658	0.00517587	0.594192	MAI	HYP	hypothetical protein	Hypothetical	0	Q6YRW0	Slr6044 protein	syn:slr6044	Cop	Copper transport system	PM
Slr0625	NA	0.0572219	0.480727	0.0152362	0.593919	MAI	HYP	hypothetical protein	Hypothetical	0	Q55868	Slr0625 protein	syn:slr0625	0	Random proteins (Hypothetical)	PM
Slr0194	RpiA	0.251827	0.182175	0.00205504	0.584989	GLM	SUGMET	ribose 5-phosphate isomerase	Energy metabolism	Sugars	Q55766	Ribose-5-phosphate isomerase A (EC 5.3.1.6) (Phosphoriboisomerase A) (PRI)	syn:slr0194	OPP	Pentose phosphate pathway	Unknown
Slr1795	Pms, msrA	0.577553	-0.121375	0.0202597	0.578442	RIB	TRNS	peptide methionine sulfoxide reductase	Translation	Protein modification and translation factors	P72800	Peptide methionine sulfoxide reductase MsrA 2 (Protein-methionine-S-oxide reductase 2) (EC 1.8.4.11) (Peptide-methionine (S)-S-oxide reductase 2) (Peptide Met(O) reductase 2)	syn:slr1795	0	Stress Response	TM
Sll0818	NA	0.0180616	0.57034	0.0405066	0.567544	MAI	OTHER	tetrapyrrole methylase family protein	Other categories	Other	P74038	Ribosomal RNA small subunit methyltransferase I (EC 2.1.1.198) (16S rRNA 2'-O-ribose C1402 methyltransferase) (rRNA (cytidine-2'-O-)-methyltransferase RsmI)	syn:sll0818	0	NA	NA
Slr0448	Sms, radA	0.676237	0.371853	0.204352	0.564385	MAI	DNAREP	DNA repair protein RadA	DNA replication, restriction, modification, recombination, and repair	0	P74391	DNA repair protein RadA (EC 3.6.4.-) (Branch migration protein RadA)	syn:slr0448	0	NA	NA
Sll0166	CobA/hemD	0.475776	0.344673	0.0152974	0.554822	LHC	BSC	a fusion protein between uroporphyrinogen-III C-methyltransferase (CobA/CorA) and uroporphyrinogen-III synthase (HemD)	Biosynthesis of cofactors, prosthetic groups, and carriers	Cobalamin, heme, phycobilin and porphyrin	Q55562	Uroporphyrin-III synthase	syn:sll0166	heme synthesis	Heme biosynthesis	Unknown
Sll0199	PetE	0.019753	0.323262	0.00391299	0.553875	PSET	SEC	plastocyanin	Photosynthesis and respiration	Soluble electron carriers	P21697	Plastocyanin	syn:sll0199	SEC	Soluble electron carriers	Soluble proteins
Sll0149	NA	0.0272152	0.365442	0.000765689	0.553039	MAI	HYP	hypothetical protein	Hypothetical	0	P74452	Sll0149 protein	syn:sll0149	0	Random proteins (Hypothetical)	Unknown
Sll0502	ArgS	0.256647	0.326818	0.00386692	0.548383	CBM	TS	arginyl-tRNA-synthetase	Translation	Aminoacyl tRNA synthetases and tRNA modification	Q55486	Arginine--tRNA ligase (EC 6.1.1.19) (Arginyl-tRNA synthetase) (ArgRS)	syn:sll0502	0	Aminoacyl tRNA synthetases and tRNA modification	Soluble proteins
Sll0178	NA	0.0361393	0.386593	0.00198548	0.54602	MAI	HYP	hypothetical protein	Hypothetical	0	Q55359	Sll0178 protein	syn:sll0178	0	NA	NA
Slr0804	DacB, pbp8	0.850605	0.0200342	0.00491109	0.544931	LPB	CE	probable D-alanyl-D-alanine carboxypeptidase	Cell envelope	Murein sacculus and peptidoglycan	P74032	D-alanyl-D-alanine carboxypeptidase	syn:slr0804	PBP (penicillin-binding proteins)	Peptidoglycan polymerization	PM
Slr0839	HemH, scpA	0.0401942	0.261343	0.000393474	0.543948	LHC	BSC	ferrochelatase	Biosynthesis of cofactors, prosthetic groups, and carriers	Cobalamin, heme, phycobilin and porphyrin	P54225	Ferrochelatase (EC 4.99.1.1) (Heme synthase) (Protoheme ferro-lyase)	syn:slr0839	heme synthesis	Heme biosynthesis	TM
Sll0250	Dfp	0.0729223	0.465618	0.0981217	0.534625	MAI	BSC	pantothenate metabolism flavoprotein	Biosynthesis of cofactors, prosthetic groups, and carriers	Pantothenate	P73881	Coenzyme A biosynthesis bifunctional protein CoaBC (DNA/pantothenate metabolism flavoprotein) [Includes: Phosphopantothenoylcysteine decarboxylase (PPCDC) (EC 4.1.1.36) (CoaC); Phosphopantothenate--cysteine ligase (EC 6.3.2.5) (CoaB) (PPC synthetase) (PPCS) (Phosphopantothenoylcysteine synthase)]	syn:sll0250	0	NA	NA
Slr0226	NA	0.074284	-0.233662	0.00919855	0.52665	MAI	UNK	unknown protein	Unknown	0	Q55698	Slr0226 protein	syn:slr0226	0	Unknown Proteins	PM
Slr0331	NdhD1	0.326553	0.472648	0.146627	0.523621	PSET	NADH	NADH dehydrogenase subunit 4 (involved in photosystem-1 cyclic electron flow)	Photosynthesis and respiration	NADH dehydrogenase	P32421	NAD(P)H-quinone oxidoreductase chain 4-1 (EC 1.6.5.-) (NAD(P)H dehydrogenase I, subunit D-1) (NDH-1, chain 4-1)	syn:slr0331	NDH1^1	NADH dehydrogenase	TM
Sll0615	Mnx	0.221049	0.290475	0.0260734	0.52157	CBM	TBP	hypothetical protein	Hypothetical	0	P52876	GDT1-like protein sll0615	syn:sll0615	0	NA	NA
Slr1418	PyrD	0.903101	0.0195961	0.00169917	0.51847	MAI	PPNN	dihydroorotate dehydrogenase	Purines, pyrimidines, nucleosides, and nucleotides	Pyrimidine ribonucleotide biosynthesis	P74782	Dihydroorotate dehydrogenase (quinone) (EC 1.3.5.2) (DHOdehase) (DHOD) (DHODase) (Dihydroorotate oxidase)	syn:slr1418	0	Pyrimidine ribonucleotide biosynthesis	PM
Sll0871	NA	0.490436	0.179788	0.0527767	0.514218	MAI	HYP	hypothetical protein	Hypothetical	0	P73568	Sll0871 protein	syn:sll0871	0	NA	NA
Slr0774	SecD	0.129302	0.210764	0.0014698	0.512872	RIB	CELPROC	protein-export membrane protein SecD	Cellular processes	Protein and peptide secretion	Q55610	Protein translocase subunit SecD	syn:slr0774	Sec pathway	Sec Pathway	Unknown
Sll1274	NA	0.152666	0.25716	0.00444812	0.512086	MAI	HYP	hypothetical protein	Hypothetical	0	P73536	Sll1274 protein	syn:sll1274	0	Random proteins (Hypothetical)	Unknown
Slr1105	Fus	0.425397	0.116734	0.0489952	0.51063	RIB	TRNS	GTP-binding protein TypA/BipA homolog	Translation	Protein modification and translation factors	P72749	GTP-binding protein TypA/BipA homolog	syn:slr1105	0	Protein modification and translation factors	Soluble proteins
Slr1183	NA	0.358498	0.619154	0.29357	0.510294	MAI	HYP	hypothetical protein	Hypothetical	0	P74712	Slr1183 protein	syn:slr1183	0	Random proteins (Hypothetical)	Unknown
Slr0872	NA	0.698629	0.0409104	0.0655521	0.495599	MAI	HYP	hypothetical protein	Hypothetical	0	P73768	Slr0872 protein	syn:slr0872	0	Random proteins (Hypothetical)	PM
Sll0898	NA	0.480987	0.401712	9.58976e-05	0.49456	MAI	HYP	hypothetical protein	Hypothetical	0	P52640	Small ribosomal subunit biogenesis GTPase RsgA (EC 3.6.1.-)	syn:sll0898	0	NA	NA
Slr1136	CtaC1, coxB	0.286105	0.258162	0.0385522	0.489458	PSET	RTO	cytochrome c oxidase subunit II	Photosynthesis and respiration	Respiratory terminal oxidases	Q06474	Cytochrome c oxidase subunit 2 (EC 1.9.3.1) (Cytochrome aa3 subunit 2) (Cytochrome c oxidase polypeptide II) (Oxidase aa(3) subunit 2)	syn:slr1136	Cox	NA	NA
Sll1823	PurA, adeK	0.00343836	0.193776	5.62198e-05	0.48629	MAI	PPNN	adenylosuccinate synthetase	Purines, pyrimidines, nucleosides, and nucleotides	Purine ribonucleotide biosynthesis	P73290	Adenylosuccinate synthetase (AMPSase) (AdSS) (EC 6.3.4.4) (IMP--aspartate ligase)	syn:sll1823	0	Purine ribonucleotide biosynthesis	Soluble proteins
Sll1683	Cad	0.601776	-0.133838	0.408533	0.485372	CBM	EM	lysine decarboxylase	Energy metabolism	Amino acids and amines	P72774	Lysine decarboxylase	syn:sll1683	0	Arginine breakdown	Soluble proteins
Sll1770	NA	0.154552	0.164394	0.00902256	0.484057	MAI	HYP	hypothetical protein	Hypothetical	0	P73627	Uncharacterized protein sll1770	syn:sll1770	0	Random proteins (Hypothetical)	Unknown
Ssr3304	NA	0.323878	0.262528	0.0127503	0.477655	MAI	HYP	hypothetical protein	Hypothetical	0	P74504	Ssr3304 protein	syn:ssr3304	0	Random proteins (Hypothetical)	Soluble proteins
Slr1660	NA	0.447028	0.0641356	0.000151096	0.476415	MAI	HYP	hypothetical protein	Hypothetical	0	P74661	Slr1660 protein	syn:slr1660	0	Random proteins (Hypothetical)	Unknown
Sll1915	NA	0.940576	-0.00851369	0.101658	0.474731	MAI	HYP	hypothetical protein	Hypothetical	0	P73247	Sll1915 protein	syn:sll1915	0	Random proteins (Hypothetical)	TM
Sll1253	PcnB	0.539463	0.357474	0.636101	0.474525	MAI	OTHER	similar to polyA polymerase	Other categories	Other	P74081	PolyA polymerase	syn:sll1253	0	Other	Unknown
Sll0698	Hik33, dspA	0.296049	0.183397	0.0417906	0.474052	MAI	OTHER	drug sensory protein A, low temperature sensor, two-component sensor histidine kinase	Other categories	Drug and analog sensitivity	P20169	Drug sensory protein A (EC 2.7.13.3)	syn:sll0698	Hik	Unknown Proteins	TM
Slr0406	PyrC	0.00687965	0.522741	2.08448e-05	0.47244	MAI	PPNN	dihydroorotase	Purines, pyrimidines, nucleosides, and nucleotides	Pyrimidine ribonucleotide biosynthesis	P74438	Dihydroorotase (DHOase) (EC 3.5.2.3)	syn:slr0406	0	Pyrimidine ribonucleotide biosynthesis	Soluble proteins
Sll1980	TrxA3	0.546035	0.223165	0.0295303	0.471592	MAI	CELPROC	thiol:disulfide interchange protein TrxA	Cellular processes	Detoxification	P73920	Thiol:disulfide interchange protein TxlA homolog	syn:sll1980	Trx	Random proteins (Detoxification)	TM
Sll1921	NA	0.50625	0.162036	0.081957	0.470513	MAI	HYP	hypothetical protein	Hypothetical	0	P73240	Sll1921 protein	syn:sll1921	0	Random proteins (Hypothetical)	PM
Sll0099	CobL	0.504399	0.178939	0.496889	0.469596	LHC	BSC	precorrin-6y C5, 15-methyltransferase (decarboxylating)	Biosynthesis of cofactors, prosthetic groups, and carriers	Cobalamin, heme, phycobilin and porphyrin	Q55879	Precorrin-6y methylase	syn:sll0099	0	Vitamin B12 biosynthesis	Unknown
Slr9101	RepA	0.610631	0.0734167	0.0629781	0.467766	MAI	DNAREP	replication protein A	DNA replication, restriction, modification, recombination, and repair	0				0	DNA replication	Soluble proteins
Sll0412	NA	0.326022	0.328863	0.0549363	0.467475	MAI	HYP	hypothetical protein	Hypothetical	0	Q55115	UPF0754 thylakoid membrane protein sll0412	syn:sll0412	0	Random proteins (Hypothetical)	TM
Slr0806	GlcD2	0.195356	0.0946107	0.00550807	0.466341	CBM	EM	hypothetical protein	Hypothetical	0	P74033	Slr0806 protein	syn:slr0806	Glycolate metabolism	Glycolate metabolism	Soluble proteins
Sll0071	NA	0.304944	0.630871	0.139384	0.463016	MAI	HYP	hypothetical protein	Hypothetical	0	Q55134	Sll0071 protein	syn:sll0071	0	NA	NA
Slr1210	NA	0.476006	-0.12908	0.157245	0.462109	MAI	UNK	unknown protein	Unknown	0	P73361	Slr1210 protein	syn:slr1210	0	Unknown Proteins	Unknown
Slr2088	IlvG	0.127305	-0.224711	0.00506973	0.459873	CBM	AAB	acetohydroxy acid synthase	Amino acid biosynthesis, nitrogen and sulfur assimilation	Branched chain family	P73913	Acetolactate synthase (EC 2.2.1.6)	syn:slr2088	0	Isoleucine, valine, leucine biosynthesis	Soluble proteins
Sll1461	NA	0.20874	0.200435	0.0232642	0.456758	MAI	HYP	hypothetical protein	Hypothetical	0	P73439	Sll1461 protein	syn:sll1461	0	Random proteins (Hypothetical)	Soluble proteins
Slr0657	LysC	0.411004	0.101844	0.00988532	0.455624	CBM	EM	aspartate kinase	Energy metabolism	Amino acids and amines	P74569	Aspartate kinase	syn:slr0657	0	Lysine biosynthesis	Soluble proteins
Slr1287	NA	0.0208457	0.172652	0.00251039	0.44836	MAI	HYP	hypothetical protein	Hypothetical	0	P74202	Slr1287 protein	syn:slr1287	0	Random proteins (Hypothetical)	Soluble proteins
Slr0626	NA	0.195132	0.280275	0.00200664	0.447729	MAI	OTHER	probable glycosyltransferase	Other categories	Other	Q55870	Slr0626 protein	syn:slr0626	0	Other	Soluble proteins
Slr0381	GloA	0.0470644	0.465663	0.0694647	0.44772	MAI	OTHER	lactoylglutathione lyase	Other categories	Other	Q55595	Probable lactoylglutathione lyase (EC 4.4.1.5) (Aldoketomutase) (Glyoxalase I) (Glx I) (Ketone-aldehyde mutase) (Methylglyoxalase) (S-D-lactoylglutathione methylglyoxal lyase)	syn:slr0381	0	Other	Soluble proteins
Slr0917	BioF	0.0735265	-0.333855	0.106808	0.447523	MAI	BSC	7-keto-8-aminopelargonic acid synthetase	Biosynthesis of cofactors, prosthetic groups, and carriers	Biotin	P74770	Putative 8-amino-7-oxononanoate synthase (AONS) (EC 2.3.1.47) (7-keto-8-amino-pelargonic acid synthase) (7-KAP synthase) (8-amino-7-ketopelargonate synthase)	syn:slr0917	0	Biotin	Large ribosomal protein
Sll1198	TrmD	0.575328	0.128373	0.140141	0.445645	CBM	TS	tRNA (guanine-N1)-methyltransferase	Translation	Aminoacyl tRNA synthetases and tRNA modification	P72828	tRNA (guanine-N(1)-)-methyltransferase (EC 2.1.1.228) (M1G-methyltransferase) (tRNA [GM37] methyltransferase)	syn:sll1198	0	Aminoacyl tRNA synthetases and tRNA modification	Soluble proteins
Sll1363	IlvC	0.0829643	-0.156015	0.00397239	0.443623	CBM	AAB	ketol-acid reductoisomerase	Amino acid biosynthesis, nitrogen and sulfur assimilation	Branched chain family	P29107	Ketol-acid reductoisomerase (NADP(+)) (KARI) (EC 1.1.1.86) (Acetohydroxy-acid isomeroreductase) (AHIR) (Alpha-keto-beta-hydroxylacyl reductoisomerase) (Ketol-acid reductoisomerase type 1) (Ketol-acid reductoisomerase type I)	syn:sll1363	0	Isoleucine, valine, leucine biosynthesis	Soluble proteins
Slr0387	NifS1, iscS	0.0143021	0.318213	0.0046285	0.441222	CBM	AAB	cysteine desulfurase NifS	Amino acid biosynthesis, nitrogen and sulfur assimilation	Glutamate family / Nitrogen assimilation	Q55602	Cysteine desulfurase IscS (EC 2.8.1.7)	syn:slr0387	0	Iron-sulfur cluster biosynthesis	Soluble proteins
Slr1829	PhaE	0.0280915	0.411796	0.00985291	0.44033	MAI	UNK	putative poly(3-hydroxyalkanoate) synthase component	Unknown	0	P73389	Poly(3-hydroxyalkanoate) polymerase subunit PhaE (PHA polymerase) (PHB synthase subunit PhaE) (Poly(3-hydroxybutyrate) polymerase subunit PhaE) (PHB polymerase) (Poly(hydroxyalkanoic acid) synthase subunit PhaE) (PHA synthase) (Polyhydroxyalkanoic acid synthase subunit PhaE)	syn:slr1829	PHB metabolism	PHB biosynthesis	Unknown
Sll1483	NA	0.0587295	0.724078	0.0538532	0.439877	MAI	HYP	periplasmic protein, similar to transforming growth factor induced protein	Hypothetical	0	P74615	Uncharacterized protein sll1483	syn:sll1483	0	Random proteins (Hypothetical)	Unknown
Slr0374	NA	0.0580091	0.217647	0.00587672	0.438294	MAI	HYP	hypothetical protein	Hypothetical	0	Q55589	Cell division cycle protein	syn:slr0374	Ycf46 operon	Random proteins (Hypothetical)	Large ribosomal protein
Sll1453	NrtD	0.101305	-0.214717	0.0896335	0.437946	CBM	TBP	nitrate/nitrite transport system ATP-binding protein	Amino acid biosynthesis, nitrogen and sulfur assimilation	Glutamate family / Nitrogen assimilation	P73449	Nitrate transport protein NrtD	syn:sll1453	NRT	Nitrate/nitrite transport system	PM
Sml0011	NA	0.85466	0.0486027	0.0213767	0.437799	MAI	HYP	hypothetical protein	Hypothetical	0				0	Random proteins (Hypothetical)	Unknown
Sll0030	CmpR, rbcR	0.365808	-0.0838657	0.0117315	0.43561	MAI	RF	cmp operon transcriptional regulator, LysR family protein	Regulatory functions	0	Q55459	HTH-type transcriptional activator CmpR	syn:sll0030	CCM	Regulatory Functions	Unknown
Sll1071	NA	0.00890222	0.306232	0.00121538	0.435365	MAI	HYP	hypothetical protein	Hypothetical	0	P73281	Sll1071 protein	syn:sll1071	0	Random proteins (Hypothetical)	TM
Sll1032	CcmN	0.491939	-0.11305	0.041882	0.431759	CBM	CCM	carbon dioxide concentrating mechanism protein CcmN, putative carboxysome assembly protein	Other categories	Other	P72757	CcmN protein	syn:sll1032	CCM	Carboxysome proteins	Unknown
Slr0359	Syn-lov	0.640657	-0.0390713	0.00253596	0.431216	MAI	HYP	hypothetical protein	Hypothetical	0	Q55576	Slr0359 protein	syn:slr0359	0	NA	NA
Sll1354	RecJ	0.296969	0.779629	0.305874	0.430922	MAI	DNAREP	single-strand-DNA-specific exonuclease RecJ	DNA replication, restriction, modification, recombination, and repair	0	P73518	Single-strand-DNA-specific exonuclease RecJ	syn:sll1354	0	DNA repair	Soluble proteins
Slr0953	Spp	0.622891	-0.06243	0.0674377	0.425945	GLM	SUGMET	sucrose-phosphate phosphatase	Energy metabolism	Sugars	P74325	Slr0953 protein	syn:slr0953	0	Sucrose metabolism	Unknown
Sll1760	ThrB	0.0932055	0.695646	0.147356	0.424024	CBM	AAB	homoserine kinase	Amino acid biosynthesis, nitrogen and sulfur assimilation	Aspartate family	P73646	Homoserine kinase (HK) (HSK) (EC 2.7.1.39)	syn:sll1760	0	Threonine biosynthesis	Soluble proteins
Sll1049	NA	0.0524607	0.468259	0.0395121	0.422111	MAI	HYP	hypothetical protein	Hypothetical	0	P72653	Sll1049 protein	syn:sll1049	0	Random proteins (Hypothetical)	Soluble proteins
Slr1114	NA	0.814393	-0.0469133	0.103613	0.418182	MAI	HYP	hypothetical protein	Hypothetical	0	P72627	Slr1114 protein	syn:slr1114	0	Random proteins (Hypothetical)	PM
Slr6110	NA	0.382464	0.0577668	0.0227373	0.416752	MAI	RF	putative signalling protein	Regulatory functions	0	Q6YRP4	Slr6110 protein	syn:slr6110	0	Regulatory Functions	Unknown
Sll0938	NA	0.87487	-0.00944393	0.0237603	0.416491	CBM	EM	aspartate transaminase	Energy metabolism	Amino acids and amines	P72859	Aspartate transaminase	syn:sll0938	0	Unknown Proteins	Soluble proteins
Sll0157	NA	0.197793	0.195231	0.0541339	0.416433	MAI	HYP	hypothetical protein	Hypothetical	0	Q55571	Sll0157 protein	syn:sll0157	0	Random proteins (Hypothetical)	Soluble proteins
Sll1151	NA	0.160897	0.423352	0.0174374	0.414186	MAI	UNK	unknown protein	Unknown	0	P73791	Sll1151 protein	syn:sll1151	0	Unknown Proteins	PM
Sll0804	NA	0.616796	0.097863	0.223483	0.412443	MAI	HYP	hypothetical protein	Hypothetical	0	P74064	Sll0804 protein	syn:sll0804	0	NA	NA
Slr1577	NA	0.147443	0.830511	0.176408	0.409363	MAI	HYP	hypothetical protein	Hypothetical	0	P74610	Segregation and condensation protein B	syn:slr1577	0	Random proteins (Hypothetical)	Soluble proteins
Sll0861	NA	0.0778849	0.170466	0.00175611	0.409353	MAI	HYP	hypothetical protein	Hypothetical	0	P73585	N-acetylmuramic acid 6-phosphate etherase (MurNAc-6-P etherase) (EC 4.2.1.126) (N-acetylmuramic acid 6-phosphate hydrolase) (N-acetylmuramic acid 6-phosphate lyase)	syn:sll0861	0	Random proteins (Hypothetical)	Soluble proteins
Sll1852	NdkR, ndk	0.903644	-0.0066148	0.0121233	0.40777	MAI	PPNN	nucleoside diphosphate kinase	Purines, pyrimidines, nucleosides, and nucleotides	Interconversions and salvage of nucleosides and nucleotides	P74494	Nucleoside diphosphate kinase (NDK) (NDP kinase) (EC 2.7.4.6) (Nucleoside-2-P kinase)	syn:sll1852	0	Pyrimidine ribonucleotide biosynthesis	Soluble proteins
Slr2011	MrpA	0.174767	0.264319	0.0494246	0.406179	MAI	HYP	hypothetical protein	Hypothetical	0	P73231	Slr2011 protein	syn:slr2011	0	Random proteins (Hypothetical)	PM
Slr1084	NA	0.984783	0.0276935	0.0636783	0.403689	MAI	UNK	unknown protein	Unknown	0	P72921	Slr1084 protein	syn:slr1084	0	Unknown Proteins	PM
Sll2010	MurD	0.23804	0.231027	0.0121569	0.401727	LPB	CE	UDP-N-acetylmuramoylalanine--D-glutamate ligase	Cell envelope	Murein sacculus and peptidoglycan	P73668	UDP-N-acetylmuramoylalanine--D-glutamate ligase (EC 6.3.2.9) (D-glutamic acid-adding enzyme) (UDP-N-acetylmuramoyl-L-alanyl-D-glutamate synthetase)	syn:sll2010	0	Peptidoglycan biosynthesis	Soluble proteins
Slr1230	NA	0.0627379	-0.384599	0.0231531	0.399707	MAI	HYP	hypothetical protein	Hypothetical	0	P73475	Universal stress protein Slr1230 (USP Slr1230)	syn:slr1230	0	Random proteins (Hypothetical)	PM
Sll0175	NA	0.327764	0.365746	0.166211	0.397471	MAI	HYP	hypothetical protein	Hypothetical	0	Q55555	Putative ORF1	syn:sll0175	0	Random proteins (Hypothetical)	Large ribosomal protein
Sll1680	NA	0.819324	-0.0193359	0.00143275	0.393757	MAI	HYP	hypothetical protein	Hypothetical	0	P72779	Sll1680 protein	syn:sll1680	0	Random proteins (Hypothetical)	Unknown
Slr1665	DapF	0.104759	0.14296	0.0108296	0.390849	CBM	AAB	diaminopimelate epimerase	Amino acid biosynthesis, nitrogen and sulfur assimilation	Aspartate family	P74667	Diaminopimelate epimerase (DAP epimerase) (EC 5.1.1.7) (PLP-independent amino acid racemase)	syn:slr1665	0	Lysine biosynthesis	Soluble proteins
Slr1916	NA	0.342248	0.349937	0.0108269	0.389786	MAI	OTHER	probable esterase	Other categories	Other	P73114	Esterase	syn:slr1916	Phylloquinone biosynthesis	Menoquinone	PM
Slr0474	Rcp1, rre27	0.769435	0.0268514	0.0939892	0.389526	MAI	RF	two-component response regulator CheY subfamily, regulator for phytochrome 1 (Cph1)	Regulatory functions	0	Q55169	Response regulator rcp1	syn:slr0474	0	Regulatory Functions	Unknown
Slr0032	IlvE	0.227464	0.206814	0.0219792	0.388737	CBM	AAB	probable branched-chain amino acid aminotransferase	Amino acid biosynthesis, nitrogen and sulfur assimilation	Branched chain family	P54691	Probable branched-chain-amino-acid aminotransferase (BCAT) (EC 2.6.1.42)	syn:slr0032	0	Isoleucine, valine, leucine biosynthesis	Soluble proteins
Sll0006	AspC, aat	0.138647	0.223062	0.00315479	0.387531	CBM	AAB	putative aminotransferase	Amino acid biosynthesis, nitrogen and sulfur assimilation	Aspartate family	Q55679	Aspartate aminotransferase	syn:sll0006	TCA - incomplete TCA cycle shunt	Lysine biosynthesis	Soluble proteins
Slr0882	Ycf84	0.595035	-0.0635861	0.00493513	0.387391	MAI	HYP	hypothetical protein YCF84	Hypothetical	0	P73566	Slr0882 protein	syn:slr0882	0	Random proteins (Hypothetical)	PM
Slr0415	NhaS5	0.979286	0.038295	0.204366	0.38368	CBM	TBP	Na+/H+ antiporter	Transport and binding proteins	0	Q55736	Na(+)/H(+) antiporter NhaS5 (Sodium/proton antiporter NhaS5)	syn:slr0415	0	Na+/H+ antiporters (single subunit transporters)	PM
Sll0220	GlmS	0.475384	0.252879	0.0666025	0.382038	MAI	CIM	L-glutamine:D-fructose-6-P amidotransferase	Central intermediary metabolism	Amino sugars	P72720	Glutamine--fructose-6-phosphate aminotransferase [isomerizing] (EC 2.6.1.16) (D-fructose-6-phosphate amidotransferase) (GFAT) (Glucosamine-6-phosphate synthase) (Hexosephosphate aminotransferase) (L-glutamine--D-fructose-6-phosphate amidotransferase)	syn:sll0220	0	UDP-N-Acetylglucosamine biosynthesis	Soluble proteins
Sll1920	PacS	0.588773	0.0728913	0.0150711	0.381673	CBM	TBP	copper-transporting P-type ATPase PacS	Transport and binding proteins	0	P73241	Probable copper-transporting ATPase PacS (EC 3.6.3.54)	syn:sll1920	Cu transport	Copper transport system	PM
Sll0085	NA	0.228332	0.334339	0.0107065	0.380346	MAI	UNK	unknown protein	Unknown	0	Q55795	Sll0085 protein	syn:sll0085	0	Unknown Proteins	PM
Slr0730	NA	0.514009	0.114731	0.107997	0.380008	MAI	HYP	hypothetical protein	Hypothetical	0	P72674	Slr0730 protein	syn:slr0730	0	Random proteins (Hypothetical)	Unknown
Slr0755	NA	0.106218	-0.177513	0.0254855	0.376622	MAI	HYP	hypothetical protein	Hypothetical	0	P74640	Slr0755 protein	syn:slr0755	0	Random proteins (Hypothetical)	Soluble proteins
Sll0017	HemL, gsa	0.698213	0.0261517	0.0153733	0.376226	LHC	BSC	glutamate-1-semialdehyde aminomutase	Biosynthesis of cofactors, prosthetic groups, and carriers	Cobalamin, heme, phycobilin and porphyrin	Q55665	Glutamate-1-semialdehyde 2,1-aminomutase (GSA) (EC 5.4.3.8) (Glutamate-1-semialdehyde aminotransferase) (GSA-AT)	syn:sll0017	heme synthesis	Heme biosynthesis	Soluble proteins
Sll0680	PstS1, phoS	0.304922	0.125284	0.0223545	0.374942	CBM	TBP	phosphate-binding periplasmic protein precursor (PBP)	Transport and binding proteins	0	Q55199	Phosphate-binding protein	syn:sll0680	P uptake	Phosphate transport system	PM
Slr1139	TrxA2	0.165184	0.104132	0.0127869	0.374862	MAI	BSC	thioredoxin	Biosynthesis of cofactors, prosthetic groups, and carriers	Thioredoxin, glutaredoxin, and glutathione	P73263	Thioredoxin-like protein slr1139	syn:slr1139	Trx	Small redox enzymes	Unknown
Slr1796	NA	0.40891	0.0569152	0.000486722	0.372933	MAI	HYP	hypothetical protein	Hypothetical	0	P72804	Thylakoid membrane protein slr1796	syn:slr1796	Trx-like	Random proteins (Hypothetical)	Unknown
Slr0775	SecF	0.00567383	0.175655	0.00329699	0.372716	RIB	CELPROC	protein-export membrane protein SecF	Cellular processes	Protein and peptide secretion	Q55611	Protein translocase subunit SecF	syn:slr0775	Sec pathway	Sec Pathway	Unknown
Slr1699	NA	0.905746	0.00648723	0.0446466	0.371652	MAI	HYP	hypothetical protein	Hypothetical	0	P73194	Slr1699 protein	syn:slr1699	0	Random proteins (Hypothetical)	Unknown
Sll0498	NA	0.407585	0.0968139	0.0506265	0.370404	MAI	HYP	hypothetical protein	Hypothetical	0	Q55491	Sll0498 protein	syn:sll0498	0	Random proteins (Hypothetical)	PM
Slr0457	TruB, p35	0.199552	0.317592	0.0216445	0.370279	CBM	TS	tRNA pseudouridine synthase B	Translation	Aminoacyl tRNA synthetases and tRNA modification	P74696	tRNA pseudouridine synthase B (EC 5.4.99.25) (tRNA pseudouridine(55) synthase) (Psi55 synthase) (tRNA pseudouridylate synthase) (tRNA-uridine isomerase)	syn:slr0457	0	NA	NA
Sll1193	NA	0.594925	-0.0796174	0.0163411	0.369133	MAI	HYP	hypothetical protein	Hypothetical	0	P72833	Sll1193 protein	syn:sll1193	0	Random proteins (Hypothetical)	PM
Sll1249	Kcy, panC	0.240363	0.129697	0.00340069	0.367729	MAI	BSC	pantothenate synthetase/cytidylate kinase	Biosynthesis of cofactors, prosthetic groups, and carriers	Pantothenate	Q55074	Bifunctional pantoate ligase/cytidylate kinase [Includes: Pantothenate synthetase (PS) (EC 6.3.2.1) (Pantoate--beta-alanine ligase) (Pantoate-activating enzyme); Cytidylate kinase (CK) (EC 2.7.4.25) (Cytidine monophosphate kinase) (CMP kinase)]	syn:sll1249	0	Pantothenate biosynthesis	Soluble proteins
Slr0089	VTE4	0.925063	0.0191227	0.00945115	0.367506	LPB	FA	gamma-tocopherol methyltransferase	Fatty acid, phospholipid and sterol metabolism	0	Q55809	Delta(24)-sterol C-methyltransferase	syn:slr0089	0	Tocopherol biosynthesis	Unknown
Slr0971	NA	0.0190343	0.608875	0.113206	0.363693	MAI	HYP	hypothetical protein	Hypothetical	0	P72863	Slr0971 protein	syn:slr0971	0	Random proteins (Hypothetical)	PM
Sll0911	NA	0.243183	0.267268	0.16298	0.363342	MAI	UNK	unknown protein	Unknown	0	P74320	Sll0911 protein	syn:sll0911	0	Unknown Proteins	Unknown
Sll1053	NA	0.93985	0.0244345	0.0762592	0.361769	MAI	HYP	hypothetical protein	Hypothetical	0	P72647	Sll1053 protein	syn:sll1053	0	Random proteins (Hypothetical)	PM
Sll1776	DeoC, dra	0.0837565	0.322317	0.016864	0.359621	MAI	PPNN	deoxyribose-phosphate aldolase	Purines, pyrimidines, nucleosides, and nucleotides	Interconversions and salvage of nucleosides and nucleotides	P73618	Deoxyribose-phosphate aldolase (DERA) (EC 4.1.2.4) (2-deoxy-D-ribose 5-phosphate aldolase) (Phosphodeoxyriboaldolase) (Deoxyriboaldolase)	syn:sll1776	0	Purines, pyrimidines, nucleosides, and nucleotides	Soluble proteins
Slr1668	CccP	0.944107	0.00349733	0.0124987	0.358198	MAI	UNK	periplasmic protein, function unknown (target gene of sycrp1)	Unknown	0	P74673	Slr1668 protein	syn:slr1668	0	Unknown Proteins	Soluble proteins
Sll1284	NA	0.252155	0.305753	0.0178844	0.357961	MAI	OTHER	esterase	Other categories	Other	P73192	Serine esterase	syn:sll1284	0	Other	Unknown
Slr1302	ChpX, cupB	0.884272	0.0212377	0.0156172	0.355199	CBM	CCM	protein involved in constitutive low affinity CO2 uptake	Other categories	Other	P72840	Slr1302 protein	syn:slr1302	CCM	NADH dehydrogenase	TM
Sll1556	NA	0.206562	0.296997	0.04437	0.354892	CBM	EM	isopentenyl-dephosphate delta-isomerase	Other categories	Other	P74287	Isopentenyl-diphosphate delta-isomerase (IPP isomerase) (EC 5.3.3.2) (Isopentenyl diphosphate:dimethylallyl diphosphate isomerase) (Isopentenyl pyrophosphate isomerase) (Type 2 isopentenyl diphosphate isomerase) (IDI-2)	syn:sll1556	Glycolate metabolism	Other	Soluble proteins
Slr1992	Gpx2	0.0950138	0.348735	0.0548508	0.354525	MAI	BSC	glutathione peroxidase-like NADPH peroxidase	Biosynthesis of cofactors, prosthetic groups, and carriers	Thioredoxin, glutaredoxin, and glutathione	P73824	Hydroperoxy fatty acid reductase gpx2 (EC 1.11.1.22)	syn:slr1992	0	Small redox enzymes	Soluble proteins
Sll0545	NA	0.83669	0.0390116	0.0640078	0.353567	MAI	HYP	hypothetical protein	Hypothetical	0	Q55398	Sll0545 protein	syn:sll0545	0	NA	NA
Slr1169	NA	0.735412	-0.0288847	0.0641342	0.352437	MAI	UNK	unknown protein	Unknown	0	P74248	Slr1169 protein	syn:slr1169	0	Unknown Proteins	Unknown
Ssl3829	NA	0.473885	0.489851	0.334491	0.351342	MAI	CELPROC	hypothetical protein	Hypothetical	0	P73675	Ssl3829 protein	syn:ssl3829	NDH-1 assembly	NA	NA
Slr1426	RecR	0.313838	0.312806	0.0990619	0.350131	MAI	DNAREP	recombination protein RecR	DNA replication, restriction, modification, recombination, and repair	0	P74533	Recombination protein RecR	syn:slr1426	0	DNA repair	Soluble proteins
Slr1066	NA	0.518466	0.0664528	0.00656939	0.350033	MAI	UNK	unknown protein	Unknown	0	P72902	Slr1066 protein	syn:slr1066	0	Unknown Proteins	TM
Slr1454	CysW	0.224132	0.494669	0.193368	0.347961	CBM	TBP	sulfate transport system permease protein	Transport and binding proteins	0	P74547	Sulfate transport system permease protein CysW	syn:slr1454	sulfate transport	NA	NA
Slr0666	NA	0.011596	0.276575	0.000287204	0.347711	MAI	UNK	unknown protein	Unknown	0	P74583	Slr0666 protein	syn:slr0666	0	Unknown Proteins	PM
Slr1470	NA	0.0714382	-0.260206	0.140071	0.347282	MAI	HYP	hypothetical protein	Hypothetical	0	P74154	Slr1470 protein	syn:slr1470	0	Random proteins (Hypothetical)	TM
Slr0500	HisB	0.839465	-0.118876	0.345808	0.347265	CBM	AAB	imidazoleglycerol-phosphate dehydratase	Amino acid biosynthesis, nitrogen and sulfur assimilation	Aromatic amino acid family	P48054	Imidazoleglycerol-phosphate dehydratase (IGPD) (EC 4.2.1.19)	syn:slr0500	0	NA	NA
Slr1031	TryS, tyrS	0.437899	0.0973566	0.011164	0.347092	CBM	TS	tyrosyl tRNA synthetase	Translation	Aminoacyl tRNA synthetases and tRNA modification	P73141	Tyrosine--tRNA ligase (EC 6.1.1.1) (Tyrosyl-tRNA synthetase) (TyrRS)	syn:slr1031	0	Aminoacyl tRNA synthetases and tRNA modification	Soluble proteins
Slr1780	Ycf54	0.759443	0.0339966	0.0319895	0.346286	MAI	HYP	hypothetical protein YCF54	Hypothetical	0	P72777	Ycf54-like protein	syn:slr1780	0	Random proteins (Hypothetical)	Unknown
Slr1397	NA	0.94866	0.00214904	0.0272415	0.344407	MAI	UNK	unknown protein	Unknown	0	P73189	Slr1397 protein	syn:slr1397	0	NA	NA
Sll1605	SefA, fabZ	0.0387021	0.487739	0.0326955	0.34248	LPB	FA	(3R)-hydroxymyristol acyl carrier protein dehydrase	Fatty acid, phospholipid and sterol metabolism	0	P73848	3-hydroxyacyl-[acyl-carrier-protein] dehydratase FabZ (EC 4.2.1.59) ((3R)-hydroxymyristoyl-[acyl-carrier-protein] dehydratase) ((3R)-hydroxymyristoyl-ACP dehydrase) (Beta-hydroxyacyl-ACP dehydratase)	syn:sll1605	0	Fatty acid metabolism II	Soluble proteins
Sll0933	NA	0.303469	-0.0812403	0.00951508	0.340846	PSET	PSII	hypothetical protein	Hypothetical	0	P72865	Sll0933 protein	syn:sll0933	PSII assembly factor	Random proteins (Hypothetical)	Unknown
Sll0245	NA	0.102879	0.216928	0.0101871	0.336161	MAI	OTHER	probable GTP binding protein	Other categories	Other	P73886	Ribosome-binding ATPase YchF	syn:sll0245	0	Other	Soluble proteins
Slr1779	PdxJ	0.605661	-0.0566942	0.0506945	0.335675	MAI	BSC	pyridoxal phosphate biosynthetic protein PdxJ	Biosynthesis of cofactors, prosthetic groups, and carriers	Pyridoxine	P72776	Pyridoxine 5'-phosphate synthase (PNP synthase) (EC 2.6.99.2)	syn:slr1779	0	Pyridoxine biosynthesis	Soluble proteins
Slr0950	NA	0.0627252	0.600458	0.750891	0.3326	MAI	CELPROC	hemolysin-like protein	Cellular processes	Cell killing	P74319	Slr0950 protein	syn:slr0950	0	NA	NA
Sll1276	NA	0.478761	0.25042	0.117845	0.331211	CBM	TBP	ATP-binding protein of ABC transporter	Transport and binding proteins	0	P73533	ABC transporter	syn:sll1276	0	Other transport & Binding Proteins	PM
Sll1814	SecY	0.210724	0.0828748	0.00687213	0.328182	RIB	CELPROC	preprotein translocase SecY subunit	Cellular processes	Protein and peptide secretion	P77964	Protein translocase subunit SecY	syn:sll1814	Sec pathway	Sec Pathway	TM
Sll1559	NA	0.434703	0.051587	0.0117037	0.32724	CBM	EM	soluble hydrogenase 42 kD subunit	Other categories	Hydrogenase	P74281	Putative aminotransferase/Soluble hydrogenase 42 kD subunit	syn:sll1559	Glycolate metabolism	Glycolate metabolism	Soluble proteins
Slr0727	NA	0.671817	0.0413465	0.0414555	0.326302	MAI	UNK	unknown protein	Unknown	0	P72671	Slr0727 protein	syn:slr0727	0	Unknown Proteins	Soluble proteins
Slr1666	DegT	0.479859	0.218087	0.0362523	0.325549	MAI	RF	pleiotropic regulatory protein homolog	Regulatory functions	0	P74668	Pleiotropic regulatory protein	syn:slr1666	0	Regulatory Functions	Soluble proteins
Slr0646	DacB, pbp	0.0474231	-0.273577	0.0140214	0.323983	LPB	CE	probable D-alanyl-D-alanine carboxypeptidase	Cell envelope	Murein sacculus and peptidoglycan	Q55728	Penicillin-binding protein 4	syn:slr0646	PBP (penicillin-binding proteins)	Peptidoglycan polymerization	Soluble proteins
Sll1329	NA	0.812478	-0.0237846	0.043311	0.323255	MAI	RF	inositol monophosphate family protein	Regulatory functions	0	P74542	Monophosphatase	syn:sll1329	0	Regulatory Functions	Unknown
Sll0844	NA	0.0330503	0.180869	0.0233559	0.321772	CBM	TS	tRNA (5-methylaminomethyl-2-thiouridylate)-methyltransferase	Translation	Aminoacyl tRNA synthetases and tRNA modification	P73755	tRNA-specific 2-thiouridylase MnmA (EC 2.8.1.13)	syn:sll0844	0	Aminoacyl tRNA synthetases and tRNA modification	Soluble proteins
Slr0918	Map-1, mapA	0.875125	0.0121679	0.279408	0.319588	RIB	TRNS	methionine aminopeptidase	Translation	Protein modification and translation factors	P53579	Methionine aminopeptidase A (MAP A) (MetAP A) (EC 3.4.11.18) (Peptidase M)	syn:slr0918	0	Protein modification and translation factors	Unknown
Sll1933	DnaJ1	0.430777	0.164216	0.0119651	0.319179	RIB	CELPROC	DnaJ protein, heat shock protein 40, molecular chaperone	Cellular processes	Chaperones	P73097	Chaperone protein DnaJ 2	syn:sll1933	0	Chaperones	Unknown
Sll1132	NA	0.64104	-0.0724035	0.106961	0.318565	MAI	UNK	unknown protein	Unknown	0	P73485	Sll1132 protein	syn:sll1132	0	NA	NA
Slr1649	CpcT	0.354474	0.12932	0.010675	0.318421	MAI	HYP	hypothetical protein	Hypothetical	0	P74371	Chromophore lyase CpcT/CpeT (EC 4.-.-.-)	syn:slr1649	0	Random proteins (Hypothetical)	Soluble proteins
Slr1125	NA	0.653402	0.087859	0.0272036	0.313511	MAI	BSC	probable glucosyl transferase	Biosynthesis of cofactors, prosthetic groups, and carriers	Carotenoid	P72650	Zeaxanthin glucosyl transferase	syn:slr1125	Carotenoid Biosynthesis	Unknown Proteins	Soluble proteins
Slr0658	NA	0.708482	-0.0451893	0.0116837	0.313232	MAI	UNK	unknown protein	Unknown	0	P74570	Slr0658 protein	syn:slr0658	0	Unknown Proteins	PM
Slr0185	UmpS	0.464984	0.0924236	0.000596	0.311432	MAI	PPNN	orotate phosphoribosyltransferase	Purines, pyrimidines, nucleosides, and nucleotides	Pyrimidine ribonucleotide biosynthesis	Q55574	Orotate phosphoribosyltransferase (OPRT) (OPRTase) (EC 2.4.2.10)	syn:slr0185	0	Pyrimidine ribonucleotide biosynthesis	Soluble proteins
Sll1629	Ccry1, phr	0.570863	0.160443	0.172853	0.310983	MAI	DNAREP	bacterial cryptochrome	DNA replication, restriction, modification, recombination, and repair	0	P77967	Cryptochrome DASH	syn:sll1629	0	NA	NA
Slr0640	Hik27, manS	0.33266	-0.324694	0.175235	0.309401	MAI	RF	two-component sensor histidine kinase	Regulatory functions	0	Q55718	Sensory transduction histidine kinase	syn:slr0640	Hik	Regulatory Functions	Unknown
Slr1393	Hik1	0.98734	-0.0368009	0.361105	0.306937	MAI	RF	phytochrome-like protein, two-component sensor histidine kinase	Regulatory functions	0	P73184	Sensory transduction histidine kinase	syn:slr1393	Hik	Regulatory Functions	Soluble proteins
Slr0040	CmpA	0.0255166	-0.635846	0.156516	0.30528	CBM	CCM	bicarbonate transport system substrate-binding protein	Transport and binding proteins	0	Q55460	Bicarbonate-binding protein CmpA	syn:slr0040	CCM (BCT1)	Bicarbonate transport system	PM
Slr1299	NA	0.00713107	0.261669	0.00133821	0.304713	GLM	SUGMET	UDP-glucose dehydrogenase	Energy metabolism	Sugars	P72834	UDP-glucose 6-dehydrogenase (EC 1.1.1.22)	syn:slr1299	0	Unknown Proteins	Soluble proteins
Slr1503	NA	0.376133	0.413517	0.0427787	0.304004	MAI	HYP	hypothetical protein	Hypothetical	0	P73939	Slr1503 protein	syn:slr1503	0	Random proteins (Hypothetical)	Unknown
Slr1562	GrxB	0.0401859	0.265281	0.0110909	0.301844	MAI	BSC	glutaredoxin	Biosynthesis of cofactors, prosthetic groups, and carriers	Thioredoxin, glutaredoxin, and glutathione	P74593	Probable glutaredoxin slr1562	syn:slr1562	glutaredoxin	Small redox enzymes	Unknown
Ssr2049	BchK, bchB	0.687585	-0.0519807	0.0536393	0.299545	LHC	BSC	unknown protein	Unknown	0	P73480	Protochlorophillide reductase 57 kD subunit	syn:ssr2049	0	Unknown Proteins	Unknown
Slr0093	DnaJ2	0.594779	0.126004	0.312327	0.298333	RIB	CELPROC	DnaJ protein, heat shock protein 40, molecular chaperone	Cellular processes	Chaperones	P50027	DnAJ-like protein slr0093	syn:slr0093	0	Chaperones	Unknown
Slr1644	Pitt	0.109979	0.177382	0.106252	0.296533	MAI	HYP	hypothetical protein	Hypothetical	0	P74366	Slr1644 protein	syn:slr1644	0	Random proteins (Hypothetical)	Unknown
Slr0111	NA	0.00630062	-0.295082	0.00155767	0.295955	MAI	UNK	unknown protein	Unknown	0	Q55887	Slr0111 protein	syn:slr0111	0	Unknown Proteins	Soluble proteins
Sll1884	NA	0.626882	0.0949641	0.113597	0.294727	MAI	HYP	hypothetical protein	Hypothetical	0	P74121	Sll1884 protein	syn:sll1884	0	Random proteins (Hypothetical)	Unknown
Sll1376	NA	0.32833	0.207498	0.281554	0.2942	MAI	HYP	hypothetical protein	Hypothetical	0	P74167	Monoglucosyldiacylglycerol epimerase (GlcDG epimerase) (EC 5.1.3.34)	syn:sll1376	0	Random proteins (Hypothetical)	PM
Sll0756	NA	0.605773	-0.0588403	0.103431	0.290309	MAI	UNK	unknown protein	Unknown	0	Q55623	Sll0756 protein	syn:sll0756	0	Unknown Proteins	Soluble proteins
Slr0992	NA	0.28402	0.406648	0.141705	0.289333	CBM	TS	probable tRNA/rRNA methyltransferase	Translation	Aminoacyl tRNA synthetases and tRNA modification	P74516	Putative tRNA (cytidine(34)-2'-O)-methyltransferase (EC 2.1.1.207) (tRNA (cytidine/uridine-2'-O-)-methyltransferase)	syn:slr0992	0	Aminoacyl tRNA synthetases and tRNA modification	Unknown
Sll5052	NA	0.520881	-0.212279	0.223073	0.285167	MAI	OTHER	similar to exopolysaccharide export protein	Other categories	Other	Q6ZES8	Sll5052 protein	syn:sll5052	0	NA	NA
Sll0985	PamA	0.849568	0.103716	0.116414	0.282756	MAI	UNK	unknown protein	Unknown	0	P73148	Sll0985 protein	syn:sll0985	0	NA	NA
Sll1624	Rre18	0.604904	0.221385	0.364128	0.281805	MAI	RF	two-component response regulator	Regulatory functions	0	P73724	Regulatory components of sensory transduction system	syn:sll1624	0	Regulatory Functions	Soluble proteins
Slr1926	NA	0.670245	0.034646	0.00270729	0.280496	MAI	HYP	hypothetical protein	Hypothetical	0	P74478	Slr1926 protein	syn:slr1926	0	Random proteins (Hypothetical)	Soluble proteins
Sll0228	SpeB1, bcp	0.865893	-0.0135216	0.0805998	0.279797	CBM	EM	arginase	Energy metabolism	Amino acids and amines	P72703	Agmatinase 1 (EC 3.5.3.11) (Agmatine ureohydrolase 1) (AUH 1)	syn:sll0228	0	Arginine breakdown	Soluble proteins
Slr1165	SopT, met3	0.84257	-0.0218992	0.0136667	0.279262	CBM	AAB	sulfate adenylyltransferase	Amino acid biosynthesis, nitrogen and sulfur assimilation	Serine family / Sulfur assimilation	P74241	Sulfate adenylyltransferase (EC 2.7.7.4) (ATP-sulfurylase) (Sulfate adenylate transferase) (SAT)	syn:slr1165	0	Sulfate reduction	Soluble proteins
Sll1905	Hik19	0.00252093	0.33437	0.101585	0.278247	MAI	RF	two-component hybrid sensor and regulator	Regulatory functions	0	P73828	Hybrid sensory kinase	syn:sll1905	Hik	Regulatory Functions	Soluble proteins
Sll1742	NusG	0.623399	0.0571108	0.0213093	0.277986	MAI	RF	transcription antitermination protein NusG	Regulatory functions	0	P36265	Transcription termination/antitermination protein NusG	syn:sll1742	0	Regulatory Functions	Unknown
Slr0836	RfbB	0.883029	0.00914303	0.0822659	0.276318	LPB	CE	dTDP-glucose 4,6-dehydratase	Cell envelope	Surface polysaccharides, lipopolysaccharides and antigens	Q55420	dTDP-glucose 4,6-dehydratase (EC 4.2.1.46)	syn:slr0836	0	NA	NA
Slr1646	Rnc	0.889856	-0.0655011	0.275812	0.27401	MAI	TRANSCR	ribonuclease III	Transcription	Degradation of RNA	P74368	Ribonuclease 3 1 (EC 3.1.26.3) (Ribonuclease III 1) (RNase III 1)	syn:slr1646	0	Degradation of RNA	Soluble proteins
Sll0625	NA	0.223251	0.0707147	0.041503	0.273191	MAI	UNK	unknown protein	Unknown	0	P74574	Sll0625 protein	syn:sll0625	0	Unknown Proteins	Soluble proteins
Slr0600	NTR, trxR	0.842357	-0.0194117	0.0278147	0.272426	MAI	BSC	NADP-thioredoxin reductase	Biosynthesis of cofactors, prosthetic groups, and carriers	Thioredoxin, glutaredoxin, and glutathione	P74746	Slr0600 protein	syn:slr0600	0	Small redox enzymes	Soluble proteins
Slr0807	Gcp	0.703201	0.0790505	0.356969	0.271664	MAI	TRANSL	probable o-sialoglycoprotein endopeptidase	Translation	Degradation of proteins, peptides, and glycopeptides	P74034	tRNA N6-adenosine threonylcarbamoyltransferase (EC 2.3.1.234) (N6-L-threonylcarbamoyladenine synthase) (t(6)A synthase) (t(6)A37 threonylcarbamoyladenosine biosynthesis protein TsaD) (tRNA threonylcarbamoyladenosine biosynthesis protein TsaD)	syn:slr0807	0	Unknown Proteins	Soluble proteins
Sll1381	NA	0.523851	-0.0650842	0.0757528	0.270822	MAI	HYP	hypothetical protein	Hypothetical	0	P74161	Sll1381 protein	syn:sll1381	0	NA	NA
Slr2026	FolP	0.350435	0.212412	0.0638551	0.270821	MAI	BSC	dihydropteroate synthase	Biosynthesis of cofactors, prosthetic groups, and carriers	Folic acid	P73248	Dihydropteroate synthase (DHPS) (EC 2.5.1.15) (Dihydropteroate pyrophosphorylase)	syn:slr2026	Folate Biosynthesis	Folate biosynthesis	Soluble proteins
Slr0876	NA	0.00940878	0.127725	0.000633837	0.269975	MAI	HYP	hypothetical protein	Hypothetical	0	P73556	Slr0876 protein	syn:slr0876	0	Random proteins (Hypothetical)	Unknown
Slr1838	CcmK3	0.184411	-0.167754	0.0171431	0.268307	CBM	CCM	carbon dioxide concentrating mechanism protein CcmK homolog 3, putative carboxysome assembly protein	Photosynthesis and respiration	CO2 fixation	P73406	Carbon dioxide-concentrating mechanism protein CcmK homolog 3	syn:slr1838	CCM	Carboxysome proteins	Soluble proteins
Sll1070	TktA	0.415322	-0.108248	0.131062	0.268259	GLM	OPP	transketolase	Energy metabolism	Pentose phosphate pathway	P73282	Transketolase (EC 2.2.1.1)	syn:sll1070	OPP	Pentose phosphate pathway	Soluble proteins
Slr1177	NA	0.323665	0.105398	0.0831452	0.265591	MAI	HYP	hypothetical protein	Hypothetical	0	P74704	Slr1177 protein	syn:slr1177	0	Random proteins (Hypothetical)	PM
Slr1041	PilG, taxP3	0.0572107	-0.138379	0.291471	0.263853	MAI	RF	two-component response regulator PatA subfamily	Regulatory functions	0	P73005	PatA subfamily	syn:slr1041	Pili	Pili proteins	PM
Sll0534	ClpP2	0.814046	0.0726376	0.0282043	0.263785	MAI	TRANSL	ATP-dependent Clp protease proteolytic subunit 2	Translation	Degradation of proteins, peptides, and glycopeptides	Q59993	ATP-dependent Clp protease proteolytic subunit 2 (EC 3.4.21.92) (Endopeptidase Clp 2)	syn:sll0534	0	Degradation of proteins, peptides, and glycopeptides	Soluble proteins
Slr1035	NA	0.121565	0.192787	0.0268473	0.263492	MAI	HYP	hypothetical protein	Hypothetical	0	P73146	Slr1035 protein	syn:slr1035	0	Random proteins (Hypothetical)	Soluble proteins
Sll1818	RpoA	0.795181	0.0165819	0.00649399	0.262962	MAI	TRANSCR	RNA polymerase alpha subunit	Transcription	RNA synthesis, modification, and DNA transcription	P73297	DNA-directed RNA polymerase subunit alpha (RNAP subunit alpha) (EC 2.7.7.6) (RNA polymerase subunit alpha) (Transcriptase subunit alpha)	syn:sll1818	0	RNA polymerase	Unknown
Sll1029	CcmK1	0.00577353	-0.268284	0.00128881	0.258602	CBM	CCM	carbon dioxide concentrating mechanism protein CcmK	Photosynthesis and respiration	CO2 fixation	P72760	Carbon dioxide-concentrating mechanism protein CcmK homolog 1	syn:sll1029	CCM	Carboxysome proteins	Soluble proteins
Slr1097	NA	0.442523	-0.10147	0.183878	0.257795	MAI	CELPROC	hypothetical protein	Hypothetical	0	P72741	Slr1097 protein	syn:slr1097	NDH-1 assembly	Random proteins (Hypothetical)	Unknown
Sll0828	NylA	0.124886	0.182876	0.00324162	0.257669	LPB	CE	putative amidase	Cell envelope	Murein sacculus and peptidoglycan	Q55424	Putative amidase (EC 3.5.1.4)	syn:sll0828	0	NA	NA
Slr0959	NA	0.242853	0.120577	0.0310215	0.257161	MAI	RF	hypothetical protein	Hypothetical	0	P74332	Slr0959 protein	syn:slr0959	0	Random proteins (Hypothetical)	TM
Sll0514	NA	0.0907918	0.292621	0.346895	0.25587	MAI	HYP	hypothetical protein	Hypothetical	0	Q55470	Uncharacterized protein sll0514	syn:sll0514	0	NA	NA
Slr0941	NA	0.29495	0.130741	0.057164	0.254696	MAI	HYP	hypothetical protein	Hypothetical	0	P74307	Slr0941 protein	syn:slr0941	0	Random proteins (Hypothetical)	Soluble proteins
Slr1331	YmxG	0.123214	-0.110258	0.124335	0.254574	MAI	TRANSL	periplasmic processing protease	Translation	Degradation of proteins, peptides, and glycopeptides	P74016	Processing protease	syn:slr1331	0	Degradation of proteins, peptides, and glycopeptides	Soluble proteins
Sll0066	NA	0.661584	-0.0600769	0.147582	0.25415	MAI	UNK	unknown protein	Unknown	0	Q55140	Sll0066 protein	syn:sll0066	0	Unknown Proteins	Unknown
Slr1348	CysE, cycE	0.28451	-0.120042	0.0144902	0.253129	CBM	AAB	serine acetyltransferase	Amino acid biosynthesis, nitrogen and sulfur assimilation	Serine family / Sulfur assimilation	P74089	Serine acetyltransferase (SAT) (EC 2.3.1.30)	syn:slr1348	0	Cysteine biosynthesis	Unknown
Sll1730	NA	0.285844	0.269238	0.226777	0.252268	MAI	UNK	unknown protein	Unknown	0	P73396	Sll1730 protein	syn:sll1730	0	Unknown Proteins	Soluble proteins
Sll1455	NarM	0.125511	0.190205	0.139958	0.251625	MAI	RF	hypothetical protein	Hypothetical	0	P73447	Sll1455 protein	syn:sll1455	N assimilation	Random proteins (Hypothetical)	Unknown
Slr2141	NA	0.599888	-0.0646383	0.0191358	0.251602	MAI	HYP	hypothetical protein	Hypothetical	0	P73677	Methylenetetrahydrofolate reductase (EC 1.5.1.20)	syn:slr2141	Folate Biosynthesis	Folate biosynthesis	Unknown
Slr0707	PolA, resA	0.0781238	0.234782	0.0824514	0.250858	MAI	DNAREP	DNA polymerase I	DNA replication, restriction, modification, recombination, and repair	0	Q55971	DNA polymerase I (POL I) (EC 2.7.7.7)	syn:slr0707	0	DNA replication	Soluble proteins
Slr0084	HisH	0.961215	0.00310212	0.0489897	0.250491	CBM	AAB	amidotransferase HisH	Amino acid biosynthesis, nitrogen and sulfur assimilation	Aromatic amino acid family	Q55805	Imidazole glycerol phosphate synthase subunit HisH (EC 2.4.2.-) (IGP synthase glutamine amidotransferase subunit) (IGP synthase subunit HisH) (ImGP synthase subunit HisH) (IGPS subunit HisH)	syn:slr0084	0	NA	NA
Sll1291	TaxP2, rre12	0.285533	0.377776	0.155447	0.248053	MAI	RF	two-component response regulator PatA subfamily	Regulatory functions	0	P73176	PatA subfamily	syn:sll1291	0	Regulatory Functions	PM
Slr1658	NA	0.134734	0.252524	0.169875	0.247817	MAI	UNK	unknown protein	Unknown	0	P74659	Slr1658 protein	syn:slr1658	0	Unknown Proteins	Unknown
Slr1206	NA	0.984305	0.0430129	0.0887055	0.247239	MAI	HYP	hypothetical protein	Hypothetical	0	P73356	Slr1206 protein	syn:slr1206	0	Random proteins (Hypothetical)	Soluble proteins
Sll0459	UvrB	0.139235	0.441674	0.108812	0.246471	MAI	DNAREP	excinuclease ABC subunit B	DNA replication, restriction, modification, recombination, and repair	0	Q55170	UvrABC system protein B (Protein UvrB) (Excinuclease ABC subunit B)	syn:sll0459	0	DNA repair	Soluble proteins
Slr0523	BioD	0.880637	-0.00922399	0.0169207	0.242898	MAI	BSC	similar to dethiobiotin synthetase	Biosynthesis of cofactors, prosthetic groups, and carriers	Biotin	Q55849	ATP-dependent dethiobiotin synthetase BioD (EC 6.3.3.3) (DTB synthetase) (DTBS) (Dethiobiotin synthase)	syn:slr0523	0	Biotin	Soluble proteins
Slr1342	NA	0.276725	0.180796	0.0294667	0.241171	MAI	HYP	hypothetical protein	Hypothetical	0	P74079	Slr1342 protein	syn:slr1342	0	Random proteins (Hypothetical)	Soluble proteins
Slr0243	NA	0.296685	0.138847	0.167857	0.240525	MAI	HYP	hypothetical protein	Hypothetical	0	P72698	Slr0243 protein	syn:slr0243	0	NA	NA
Ssr9004	OrfC	0.883977	-0.0193966	0.0600182	0.240499	MAI	HYP	hypothetical protein [ORF-C]	Hypothetical	0				0	NA	NA
Sll1536	MoeB, chlN	0.441156	-0.0778803	0.0149943	0.239848	MAI	BSC	molybdopterin biosynthesis MoeB protein	Biosynthesis of cofactors, prosthetic groups, and carriers	Molybdopterin	P74344	Molybdopterin biosynthesis MoeB protein	syn:sll1536	molybdopterin biosynthesis	Molybdopterin biosynthesis	Soluble proteins
Sll0376	NA	0.821375	0.0355262	0.00349114	0.239503	MAI	UNK	unknown protein	Unknown	0	Q55751	Sll0376 protein	syn:sll0376	0	Unknown Proteins	Unknown
Slr0386	NA	0.955818	-0.0111339	0.0985551	0.239291	MAI	UNK	unknown protein	Unknown	0	Q55601	Slr0386 protein	syn:slr0386	0	Unknown Proteins	Unknown
Sll7043	NA	0.0465348	0.260391	0.0141585	0.23905	MAI	UNK	unknown protein	Unknown	0	Q6ZEF5	Uncharacterized protein	syn:sll7043	0	Unknown Proteins	Soluble proteins
Slr0237	GlgX	0.739249	0.0417658	0.029254	0.234931	CBM	CIM	glycogen operon protein GlgX homolog	Central intermediary metabolism	Polysaccharides and glycoproteins	P72691	Glycogen operon protein GlgX	syn:slr0237	Glycogen catabolism	Glycogen biosynthesis	Soluble proteins
Slr0394	Pgk	0.620198	-0.0466576	0.0177206	0.234336	GLM	GLC	phosphoglycerate kinase	Energy metabolism	Glycolysis	P74421	Phosphoglycerate kinase (EC 2.7.2.3)	syn:slr0394	Glycolisis common	Glycolysis	Soluble proteins
Sll1085	GlpD, glpL	0.168108	0.260227	0.101477	0.232651	LPB	FA	glycerol-3-phosphate dehydrogenase	Fatty acid, phospholipid and sterol metabolism	0	P74257	Glycerol-3-phosphate dehydrogenase (EC 1.1.5.3)	syn:sll1085	0	Glycerol metabolism	Unknown
Slr2023	TfpA, fabD	0.618578	0.0524429	0.125781	0.232395	LPB	FA	malonyl coenzyme A-acyl carrier protein transacylase	Fatty acid, phospholipid and sterol metabolism	0	P73242	Malonyl CoA-acyl carrier protein transacylase (MCT) (EC 2.3.1.39)	syn:slr2023	0	Fatty acid metabolism II	Soluble proteins
Sll1430	Apt	0.125254	0.411609	0.00594917	0.231608	MAI	PPNN	adenine phosphoribosyltransferase	Purines, pyrimidines, nucleosides, and nucleotides	Interconversions and salvage of nucleosides and nucleotides	P73935	Adenine phosphoribosyltransferase (APRT) (EC 2.4.2.7)	syn:sll1430	0	Purines, pyrimidines, nucleosides, and nucleotides	Soluble proteins
Sll0065	IlvN	0.80656	0.0290853	0.0655989	0.230543	CBM	AAB	acetolactate synthase small subunit	Amino acid biosynthesis, nitrogen and sulfur assimilation	Branched chain family	Q55141	Acetolactate synthase small subunit (EC 2.2.1.6) (Acetohydroxy-acid synthase small subunit) (AHAS) (ALS)	syn:sll0065	0	Isoleucine, valine, leucine biosynthesis	Soluble proteins
Sll0578	PurK	0.51853	-0.0734122	0.02864	0.230398	MAI	PPNN	phosphoribosylaminoimidazole carboxylase ATPase subunit	Purines, pyrimidines, nucleosides, and nucleotides	Purine ribonucleotide biosynthesis	P74724	N5-carboxyaminoimidazole ribonucleotide synthase (N5-CAIR synthase) (EC 6.3.4.18) (5-(carboxyamino)imidazole ribonucleotide synthetase)	syn:sll0578	0	Purine ribonucleotide biosynthesis	Soluble proteins
Slr1901	EvrA	0.126599	0.295621	0.355614	0.229615	CBM	TBP	ATP-binding protein of ABC transporter	Transport and binding proteins	0	P73329	ABC transporter	syn:slr1901	0	Other transport & Binding Proteins	PM
Sll1766	AslB, astB	0.58327	-0.0993006	0.476916	0.228694	MAI	HYP	hypothetical protein	Hypothetical	0	P73639	Uncharacterized protein sll1766	syn:sll1766	0	Random proteins (Hypothetical)	Soluble proteins
Sll1434	Pbp3	0.912771	0.00974801	0.0969672	0.228592	MAI	OTHER	penicillin-binding protein	Other categories	Drug and analog sensitivity	P74216	Penicillin-binding protein 1B	syn:sll1434	PBP (penicillin-binding proteins)	Peptidoglycan polymerization	Unknown
Slr6096	NA	0.791911	-0.0298369	0.0254361	0.227718	MAI	DNAREP	type I restriction-modification system, M subunit (fragment)	DNA replication, restriction, modification, recombination, and repair	0	Q6YRQ8	Slr6096 protein	syn:slr6096	0	Restriction modification systems	Soluble proteins
Slr1790	HemJ	0.389843	-0.0512818	0.0640573	0.226291	MAI	HYP	hypothetical protein	Hypothetical	0	P72793	UPF0093 membrane protein slr1790	syn:slr1790	heme synthesis	Heme biosynthesis	TM
Slr6039	pcopM	0.0110363	0.651984	0.00683838	0.226025	MAI	HYP	hypothetical protein	Hypothetical	0	Q6YRW5	Slr6039 protein	syn:slr6039	Cop-pSYSX copy of sll0788 Hik31	NA	NA
Slr0197	ComA, comEA	0.521186	-0.158865	0.261032	0.225276	MAI	HYP	competence protein	Hypothetical	0	Q55769	ComE ORF1	syn:slr0197	0	Random proteins (Transformation)	Unknown
Sll0380	RfbW	0.160876	0.18194	0.112013	0.224513	LPB	CE	probable glycosyltransferase	Cell envelope	Surface polysaccharides, lipopolysaccharides and antigens	Q55745	Mannosyl transferase	syn:sll0380	0	NA	NA
Slr1468	NA	0.598105	-0.0705191	0.0117358	0.22404	MAI	HYP	hypothetical protein	Hypothetical	0	P74153	Tymocyte protein cThy28kD	syn:slr1468	0	Random proteins (Hypothetical)	Unknown
Slr1383	NA	0.711075	0.102377	0.602397	0.223914	MAI	UNK	unknown protein	Unknown	0	P73165	Slr1383 protein	syn:slr1383	0	Unknown Proteins	Soluble proteins
Sll0728	AccA	0.666094	-0.0355498	0.00654139	0.223802	LPB	FA	acetyl-CoA carboxylase alpha subunit	Fatty acid, phospholipid and sterol metabolism	0	P74638	Acetyl-coenzyme A carboxylase carboxyl transferase subunit alpha (ACCase subunit alpha) (Acetyl-CoA carboxylase carboxyltransferase subunit alpha) (EC 2.1.3.15)	syn:sll0728	AcCoA	Fatty acid metabolism I	Unknown
Sll0815	NA	0.194832	0.35821	0.335908	0.223719	MAI	UNK	unknown protein	Unknown	0	P74042	Sll0815 protein	syn:sll0815	0	Unknown Proteins	PM
Sll0145	Frr, rrf	0.831749	0.0211163	0.0717698	0.221923	RIB	TRNS	ribosome releasing factor	Translation	Protein modification and translation factors	P74456	Ribosome-recycling factor (RRF) (Ribosome-releasing factor)	syn:sll0145	0	Protein modification and translation factors	Soluble proteins
Slr2035	ProB	0.165742	0.182355	0.00430561	0.221436	CBM	AAB	glutamate 5-kinase	Amino acid biosynthesis, nitrogen and sulfur assimilation	Glutamate family / Nitrogen assimilation	P73071	Glutamate 5-kinase (EC 2.7.2.11) (Gamma-glutamyl kinase) (GK)	syn:slr2035	0	Proline biosynthesis	Soluble proteins
Slr0818	NA	0.267815	-0.11804	0.0263134	0.221417	MAI	HYP	hypothetical protein	Hypothetical	0	P74054	Slr0818 protein	syn:slr0818	0	Random proteins (Hypothetical)	Unknown
Sll1041	NA	0.990785	0.0079085	0.445889	0.221019	CBM	TBP	similar to sulfate transport ATP-binding protein CysA	Transport and binding proteins	0	P72734	ABC transporter	syn:sll1041	0	Other transport & Binding Proteins	PM
Sll1541	SynAco, syc2	0.144122	0.25786	0.215817	0.220093	MAI	HYP	hypothetical protein	Hypothetical	0	P74334	Apocarotenoid-15,15'-oxygenase (ACO) (8'-apo-beta-carotenal 15,15'-oxygenase) (EC 1.13.11.75) (Diox1)	syn:sll1541	0	Random proteins (Hypothetical)	Soluble proteins
Sll1571	NA	0.0359821	0.241455	0.0147593	0.21803	MAI	HYP	hypothetical protein	Hypothetical	0	P73216	Sll1571 protein	syn:sll1571	0	Random proteins (Hypothetical)	PM
Sll0921	Ssp1, rre25	0.611075	-0.105236	0.301505	0.215814	MAI	RF	two-component response regulator NarL subfamily	Regulatory functions	0	P74298	NarL subfamily	syn:sll0921	0	Regulatory Functions	Unknown
Sll0634	BtpA	0.112616	0.333484	0.0185778	0.214734	PSET	PSI	photosystem I biogenesis protein BtpA	Photosynthesis and respiration	Photosystem I	P72966	Photosystem I biogenesis protein BtpA	syn:sll0634	Photosystem I	Photosystem I biogenesis/assembly	Unknown
Sll0337	SphS, hik7	0.550627	-0.0371169	0.079591	0.21418	MAI	RF	phosphate sensor, two-component sensor histidine kinase	Regulatory functions	0	Q55586	Regulation of the phosphate regulon	syn:sll0337	Hik P regulon	Regulatory Functions	PM
Slr0021	SppA2	0.775752	-0.0470454	0.103445	0.213545	MAI	TRANSL	protease	Translation	Degradation of proteins, peptides, and glycopeptides	Q55682	Putative protease slr0021 (EC 3.4.21.-)	syn:slr0021	0	Degradation of proteins, peptides, and glycopeptides	TM
Slr1224	LacK, malK	0.383961	0.302235	0.00611114	0.213314	CBM	TBP	ATP-binding protein of sugar ABC transporter	Transport and binding proteins	0	P73468	Cytoplasmic membrane protein for maltose uptake	syn:slr1224	0	Other transport & Binding Proteins	PM
Slr1799	NA	0.332545	0.285061	0.313973	0.212491	MAI	HYP	hypothetical protein	Hypothetical	0	P72813	Slr1799 protein	syn:slr1799	0	Random proteins (Hypothetical)	PM
Slr0545	NA	0.315736	0.293587	0.432008	0.210619	MAI	HYP	hypothetical protein	Hypothetical	0	Q55493	Auxin-induced protein	syn:slr0545	0	Random proteins (Hypothetical)	PM
Sll1159	NA	0.205583	0.358386	0.103205	0.210367	MAI	OTHER	probable bacterioferritin comigratory protein	Other categories	Drug and analog sensitivity	P73776	Sll1159 protein	syn:sll1159	sll1158-sll1161 cluster	NA	NA
Ssl0294	NA	0.173768	0.176167	0.0766356	0.209344	MAI	HYP	hypothetical protein	Hypothetical	0	P74786	UPF0426 protein ssl0294	syn:ssl0294	0	Random proteins (Hypothetical)	PM
Slr1720	AspS	0.418171	-0.0899682	0.106685	0.209183	CBM	TS	aspartyl-tRNA synthetase	Translation	Aminoacyl tRNA synthetases and tRNA modification	P73851	Aspartate--tRNA(Asp/Asn) ligase (EC 6.1.1.23) (Aspartyl-tRNA synthetase) (AspRS) (Non-discriminating aspartyl-tRNA synthetase) (ND-AspRS)	syn:slr1720	0	Aminoacyl tRNA synthetases and tRNA modification	Soluble proteins
Ssr1600	NA	0.359347	0.176663	0.199391	0.208951	MAI	TRANSCR	similar to anti-sigma f factor antagonist	Transcription	RNA synthesis, modification, and DNA transcription	P74326	Ssr1600 protein	syn:ssr1600	0	RNA synthesis, modification, and DNA transcription	Soluble proteins
Slr1194	NA	0.269184	0.375521	0.0877949	0.208642	MAI	HYP	hypothetical protein	Hypothetical	0	P73342	Slr1194 protein	syn:slr1194	0	Random proteins (Hypothetical)	Unknown
Slr1656	MurG, mruG	0.0746408	0.566248	0.419029	0.20851	LPB	CE	UDP-N-acetylglucosamine--N-acetylmuramyl-(pentapeptide) pyrophosphoryl -undecaprenol N-acetylglucosamine transferase	Cell envelope	Murein sacculus and peptidoglycan	P74657	UDP-N-acetylglucosamine--N-acetylmuramyl-(pentapeptide) pyrophosphoryl-undecaprenol N-acetylglucosamine transferase (EC 2.4.1.227) (Undecaprenyl-PP-MurNAc-pentapeptide-UDPGlcNAc GlcNAc transferase)	syn:slr1656	0	Peptidoglycan biosynthesis	TM
Sll1387	PppA	0.0954933	0.359061	0.18202	0.208108	MAI	RF	serine/threonine protein phosphatase PppA	Regulatory functions	0	P74150	Sll1387 protein	syn:sll1387	0	Regulatory Functions	Unknown
Sll0185	NA	0.637366	-0.0722428	0.0736771	0.207953	MAI	HYP	hypothetical protein	Hypothetical	0	Q55770	Sll0185 protein	syn:sll0185	0	Random proteins (Hypothetical)	Soluble proteins
Slr0880	NA	0.0922182	0.251149	0.197393	0.207947	MAI	OTHER	similar to fibronectin binding protein	Other categories	Other	P73561	Secreted protein MPB70	syn:slr0880	0	Other	Soluble proteins
Slr0591	NrdF	0.622985	-0.0646768	0.0953577	0.207354	MAI	PPNN	ribonucleoside-diphosphate reductase beta chain	Purines, pyrimidines, nucleosides, and nucleotides	Purine ribonucleotide biosynthesis	P74732	Ribonucleoside-diphosphate reductase subunit beta (EC 1.17.4.1)	syn:slr0591	0	Purine ribonucleotide biosynthesis	Soluble proteins
Slr6097	NA	0.65137	-0.0690418	0.0712076	0.207008	MAI	DNAREP	type I site-specific deoxyribonuclease	DNA replication, restriction, modification, recombination, and repair	0	Q6YRQ7	Type I site-specific deoxyribonuclease	syn:slr6097	0	NA	NA
Slr6056	NA	0.308166	0.138053	0.150407	0.204015	MAI	RF	probable transcriptional regulator	Regulatory functions	0	Q6YRU8	Slr6056 protein	syn:slr6056	0	Regulatory Functions	Unknown
Sll1702	Ycf51	0.897431	0.00918525	0.015415	0.203844	MAI	HYP	hypothetical protein YCF51	Hypothetical	0	P73690	Ycf51-like protein	syn:sll1702	0	NA	NA
Slr0650	NA	0.655747	0.0419529	0.129103	0.203496	MAI	HYP	hypothetical protein	Hypothetical	0	Q55730	Slr0650 protein	syn:slr0650	0	Random proteins (Hypothetical)	Soluble proteins
Slr0656	NA	0.3003	0.430147	0.0583295	0.202755	MAI	HYP	hypothetical protein	Hypothetical	0	P74568	Slr0656 protein	syn:slr0656	0	Random proteins (Hypothetical)	Unknown
Sll0267	NA	0.724047	-0.04591	0.0565634	0.200722	MAI	UNK	unknown protein	Unknown	0	P74400	Sll0267 protein	syn:sll0267	0	Unknown Proteins	PM
Sll0086	NA	0.30875	0.214056	0.313989	0.199773	MAI	OTHER	putative arsenical pump-driving ATPase	Other categories	Drug and analog sensitivity	Q55794	Putative arsenical pump-driving ATPase (EC 3.6.3.16) (Arsenical resistance ATPase) (Arsenite-translocating ATPase) (Arsenite-transporting ATPase)	syn:sll0086	0	Unknown Proteins	Soluble proteins
Sll1787	RpoB	0.276	-0.147884	0.225128	0.199515	MAI	TRANSCR	RNA polymerase beta subunit	Transcription	RNA synthesis, modification, and DNA transcription	P77965	DNA-directed RNA polymerase subunit beta (RNAP subunit beta) (EC 2.7.7.6) (RNA polymerase subunit beta) (Transcriptase subunit beta)	syn:sll1787	0	RNA polymerase	Unknown
Slr0969	CbiG/cbiH	0.105298	0.403673	0.103401	0.198911	LHC	BSC	precorrin methylase	Biosynthesis of cofactors, prosthetic groups, and carriers	Cobalamin, heme, phycobilin and porphyrin	P72862	Precorrin methylase	syn:slr0969	0	Vitamin B12 biosynthesis	Soluble proteins
Sll1762	NA	0.943385	-0.00156178	0.0575293	0.19751	CBM	TBP	periplasmic protein, putative polar amino acid transport system substrate-binding protein	Transport and binding proteins	0	P73643	Sll1762 protein	syn:sll1762	0	Other transport & Binding Proteins	Soluble proteins
Slr1414	Hik11	0.0518554	0.1533	0.0333587	0.195905	MAI	RF	two-component sensor histidine kinase	Regulatory functions	0	P72728	Sensory transduction histidine kinase	syn:slr1414	Hik	Regulatory Functions	Unknown
Slr1975	NA	0.113349	0.16175	0.0908382	0.195793	MAI	RF	N-acylglucosamine 2-epimerase	Regulatory functions	0	P74124	Renin-binding protein	syn:slr1975	0	Regulatory Functions	Soluble proteins
Sll1872	LytR	0.885105	-0.0253858	0.18957	0.195752	MAI	RF	transcriptional regulator	Regulatory functions	0	P74136	Membrane bound protein LytR	syn:sll1872	0	Regulatory Functions	Unknown
Slr0643	NA	0.574035	-0.125247	0.318828	0.195399	MAI	HYP	hypothetical protein	Hypothetical	0	Q55722	Slr0643 protein	syn:slr0643	0	Random proteins (Hypothetical)	PM
Sll0144	PyrH, smbA	0.00113581	0.227315	0.00581324	0.194959	MAI	PPNN	uridine monophosphate kinase	Purines, pyrimidines, nucleosides, and nucleotides	Pyrimidine ribonucleotide biosynthesis	P74457	Uridylate kinase (UK) (EC 2.7.4.22) (Uridine monophosphate kinase) (UMP kinase) (UMPK)	syn:sll0144	0	Pyrimidine ribonucleotide biosynthesis	Soluble proteins
Ssl2296	DcoH	0.0731217	0.468432	0.0879464	0.194294	MAI	BSC	pterin-4a-carbinolamine dehydratase	Biosynthesis of cofactors, prosthetic groups, and carriers	Others	P73790	Putative pterin-4-alpha-carbinolamine dehydratase (PHS) (EC 4.2.1.96) (4-alpha-hydroxy-tetrahydropterin dehydratase) (Pterin carbinolamine dehydratase) (PCD)	syn:ssl2296	0	Unknown Proteins	Unknown
Sll1396	NA	0.100644	0.294344	0.389006	0.193557	MAI	UNK	unknown protein	Unknown	0	P72619	Sll1396 protein	syn:sll1396	0	Unknown Proteins	PM
Sll1242	Ccr-1	0.511461	0.0746953	0.0971022	0.193523	MAI	HYP	hypothetical protein	Hypothetical	0	P42349	Uncharacterized methyltransferase sll1242 (EC 2.1.1.-) (ORF N)	syn:sll1242	0	Random proteins (Hypothetical)	TM
Ssr0335	NA	0.42317	0.236987	0.246561	0.193255	MAI	UNK	unknown protein	Unknown	0				0	Unknown Proteins	Soluble proteins
Sll0766	RadC	0.718882	-0.02158	0.0105681	0.192996	MAI	DNAREP	DNA repair protein RadC	DNA replication, restriction, modification, recombination, and repair	0	P52601	UPF0758 protein sll0766	syn:sll0766	0	DNA repair	Unknown
Sll1608	NA	0.171841	-0.123555	0.155413	0.192894	MAI	HYP	hypothetical protein	Hypothetical	0	P73845	Sll1608 protein	syn:sll1608	0	Random proteins (Hypothetical)	PM
Slr2094	FbpI, glpX	0.10257	-0.140085	0.0182622	0.192158	MAI	OTHER	fructose-1,6-/sedoheptulose-1,7-bisphosphatase	Other categories	Other	P73922	D-fructose 1,6-bisphosphatase class 2/sedoheptulose 1,7-bisphosphatase (FBPase class 2/SBPase) (EC 3.1.3.11) (EC 3.1.3.37)	syn:slr2094	0	Glycolysis	Soluble proteins
Slr1828	Fed3	0.953795	-0.0129962	0.128341	0.191628	PSET	SEC	ferredoxin, petF-like protein	Photosynthesis and respiration	Soluble electron carriers	P73388	Ferredoxin, essential for PA growth	syn:slr1828	SEC -Fed	NA	NA
Slr1550	LysS, herC	0.369208	0.12342	0.150226	0.191331	CBM	TS	lysyl-tRNA synthetase	Translation	Aminoacyl tRNA synthetases and tRNA modification	P73443	Lysine--tRNA ligase (EC 6.1.1.6) (Lysyl-tRNA synthetase) (LysRS)	syn:slr1550	0	Aminoacyl tRNA synthetases and tRNA modification	Unknown
Slr1189	NA	0.457522	0.130345	0.238857	0.189503	MAI	UNK	unknown protein	Unknown	0	P74718	Slr1189 protein	syn:slr1189	0	Unknown Proteins	Soluble proteins
Slr0480	Ycf46	0.0577301	0.160412	0.126595	0.189178	MAI	HYP	hypothetical protein YCF46	Hypothetical	0	Q55174	Ycf46 protein	syn:slr0480	0	Random proteins (Hypothetical)	Soluble proteins
Sll0862	NA	0.769747	0.0375811	0.0306103	0.188686	MAI	HYP	hypothetical protein	Hypothetical	0	P73584	Sll0862 protein	syn:sll0862	0	Random proteins (Hypothetical)	TM
Slr1415	NA	0.351241	0.277565	0.351793	0.188389	MAI	HYP	hypothetical protein	Hypothetical	0	P72729	Slr1415 protein	syn:slr1415	0	Random proteins (Hypothetical)	PM
Slr0659	PrlC, opdA	0.048519	-0.21229	0.0508928	0.187855	MAI	TRANSL	oligopeptidase A	Translation	Degradation of proteins, peptides, and glycopeptides	P74571	Oligopeptidase A	syn:slr0659	0	Degradation of proteins, peptides, and glycopeptides	Soluble proteins
Ssl1972	NA	0.650401	0.190724	0.287692	0.186883	MAI	HYP	hypothetical protein	Hypothetical	0	P72925	UPF0367 protein ssl1972	syn:ssl1972	0	Random proteins (Hypothetical)	Soluble proteins
Slr0667	NA	0.734318	0.0498672	0.00187933	0.185714	MAI	UNK	unknown protein	Unknown	0	P74584	Slr0667 protein	syn:slr0667	0	Unknown Proteins	Soluble proteins
Slr0080	RnhA	0.183762	0.0839127	0.0548528	0.185098	MAI	TRANSCR	ribonuclease H	Transcription	Degradation of RNA	Q55801	Ribonuclease HI (RNase HI) (EC 3.1.26.4)	syn:slr0080	0	Degradation of RNA	Soluble proteins
Slr1428	NA	0.230678	0.40187	0.281921	0.184434	MAI	HYP	hypothetical protein	Hypothetical	0	P74536	Slr1428 protein	syn:slr1428	0	Random proteins (Hypothetical)	TM
Slr2000	NA	0.452618	0.133583	0.230281	0.183539	MAI	HYP	hypothetical protein	Hypothetical	0	P73831	Slr2000 protein	syn:slr2000	0	Random proteins (Hypothetical)	PM
Sll0990	NA	0.610382	-0.0728447	0.224248	0.18303	MAI	OTHER	glutathione-dependent formaldehyde dehydrogenase	Other categories	Other	P73138	S-(hydroxymethyl)glutathione dehydrogenase (EC 1.1.1.284) (Alcohol dehydrogenase class-3) (EC 1.1.1.1) (Alcohol dehydrogenase class-III) (Glutathione-dependent formaldehyde dehydrogenase) (FALDH) (FDH) (GSH-FDH) (EC 1.1.1.-)	syn:sll0990	0	Other	Unknown
Sll0626	Lim17	0.721475	0.0410889	0.0588986	0.182749	MAI	OTHER	putative neutral invertase	Other categories	Other	P74573	LIM17 protein	syn:sll0626	0	Other	Unknown
Slr2047	PsiH, phoH	0.116952	0.375736	0.0941	0.180999	MAI	OTHER	PhoH like protein	Other categories	Adaptations and atypical conditions	P73090	PhoH-like protein	syn:slr2047	0	Unknown Proteins	Unknown
Sll1925	NA	0.715331	0.0666329	0.082786	0.180828	MAI	HYP	hypothetical protein	Hypothetical	0	P73223	Sll1925 protein	syn:sll1925	0	Random proteins (Hypothetical)	TM
Slr2059	Fed7	0.354525	0.209453	0.339237	0.180425	PSET	SEC	iron-sulfur cluster binding protein homolog	Photosynthesis and respiration	Soluble electron carriers	P73811	Ferredoxin, dispensable for PA growth	syn:slr2059	SEC -Fed	Putative ferredoxins	Unknown
Sll0467	QueA	0.618163	-0.0253999	0.0179778	0.179271	CBM	TS	S-adenosylmethionine:tRNA ribosyltransferase-isomerase	Translation	Aminoacyl tRNA synthetases and tRNA modification	Q55850	S-adenosylmethionine:tRNA ribosyltransferase-isomerase (EC 2.4.99.17) (Queuosine biosynthesis protein QueA)	syn:sll0467	0	Aminoacyl tRNA synthetases and tRNA modification	Unknown
Sll1950	NA	0.912546	-0.0620885	0.334188	0.179218	MAI	UNK	unknown protein	Unknown	0	P73818	Sll1950 protein	syn:sll1950	0	Unknown Proteins	Soluble proteins
Slr0055	TrpG	0.180006	0.0942072	0.00302359	0.177986	CBM	AAB	anthranilate synthase component II	Amino acid biosynthesis, nitrogen and sulfur assimilation	Aromatic amino acid family	Q55144	Anthranilate synthase component II	syn:slr0055	tryptophane/folate biosynthesis	Folate biosynthesis	Unknown
Sll0916	CbiC, cobH	0.0423954	0.273374	0.236913	0.177185	LHC	BSC	precorrin isomerase, precorrin-8X methylmutase	Biosynthesis of cofactors, prosthetic groups, and carriers	Cobalamin, heme, phycobilin and porphyrin	P74304	Cobalt-precorrin-8 methylmutase (EC 5.4.99.60) (Cobalt-precorrin isomerase)	syn:sll0916	0	Vitamin B12 biosynthesis	Unknown
Slr1463	FusA	0.247277	-0.130974	0.204518	0.177149	RIB	TRNS	elongation factor EF-G	Translation	Protein modification and translation factors	P28371	Elongation factor G 1 (EF-G 1)	syn:slr1463	0	Protein modification and translation factors	Soluble proteins
Slr1742	NA	0.724187	0.0417985	0.242465	0.17681	LHC	BSC	probable cobyric acid synthase	Biosynthesis of cofactors, prosthetic groups, and carriers	Cobalamin, heme, phycobilin and porphyrin	P73734	Slr1742 protein	syn:slr1742	Vitamin B12 biosynthesis	Vitamin B12 biosynthesis	PM
Sll0295	NA	0.150776	0.267371	0.288506	0.176462	MAI	HYP	hypothetical protein	Hypothetical	0	Q55543	Sll0295 protein	syn:sll0295	0	Random proteins (Hypothetical)	Soluble proteins
Slr0477	PurN	0.965764	0.00109167	0.130544	0.176177	MAI	PPNN	phosphoribosylglycinamide formyltransferase	Purines, pyrimidines, nucleosides, and nucleotides	Purine ribonucleotide biosynthesis	Q55172	Phosphoribosylglycinamide formyltransferase (EC 2.1.2.2) (5'-phosphoribosylglycinamide transformylase) (GAR transformylase) (GART)	syn:slr0477	0	Purine ribonucleotide biosynthesis	Soluble proteins
Sll0760	Ycf38	0.153422	0.0860853	0.107503	0.175888	MAI	HYP	hypothetical protein YCF38	Hypothetical	0	Q55618	Transport permease protein	syn:sll0760	0	NA	NA
Sll0410	NA	0.83165	0.0297791	0.157666	0.175332	MAI	HYP	hypothetical protein	Hypothetical	0	Q55116	Putative esterase sll0410 (EC 3.1.-.-)	syn:sll0410	0	Random proteins (Hypothetical)	Unknown
Slr0780	NA	0.25138	0.316157	0.192421	0.175133	MAI	HYP	hypothetical protein	Hypothetical	0	Q55622	Transcriptional repressor NrdR	syn:slr0780	0	Random proteins (Hypothetical)	Soluble proteins
Slr0844	NdhF1	0.903951	0.0427308	0.0479508	0.173982	PSET	NADH	NADH dehydrogenase subunit 5	Photosynthesis and respiration	NADH dehydrogenase	Q55429	NAD(P)H-quinone oxidoreductase chain 5 (EC 1.6.5.-) (NAD(P)H dehydrogenase I, chain 5) (NDH-1, chain 5)	syn:slr0844	NDH1^1	NADH dehydrogenase	TM
Sll1537	NA	0.154197	0.21229	0.15393	0.173462	MAI	DNAREP	similar to mutator MutT protein	DNA replication, restriction, modification, recombination, and repair	0	P74341	Sll1537 protein	syn:sll1537	0	Poorly characterised	Unknown
Sll0188	NA	0.265521	-0.167259	0.192937	0.173417	MAI	UNK	unknown protein	Unknown	0	Q55762	Sll0188 protein	syn:sll0188	0	Unknown Proteins	PM
Slr0746	StpA, ggpP	0.244016	0.224368	0.217658	0.171588	MAI	OTHER	glucosylglycerolphosphate phosphatase	Other categories	Adaptations and atypical conditions	Q55034	Glucosylglycerol-phosphate phosphatase (GGP-P) (EC 3.1.3.69) (Glucosylglycerol 3-phosphatase) (Salt tolerance protein A)	syn:slr0746	0	Glucosylglycerol biosynthesis	Soluble proteins
Sll0640	Sac1	0.387617	0.101574	0.272913	0.171503	CBM	TBP	probable sodium/sulfate symporter	Transport and binding proteins	0	P72958	Uncharacterized transporter sll0640	syn:sll0640	0	Other transport & Binding Proteins	PM
Slr1763	NA	0.988067	-0.0082979	0.307261	0.171122	MAI	OTHER	probable methyltransferase	Other categories	Other	P73040	Slr1763 protein	syn:slr1763	0	Other	Soluble proteins
Slr0328	NA	0.652581	0.0562282	0.105521	0.170984	RIB	TRNS	low molecular weight phosphotyrosine protein phosphatase	Translation	Protein modification and translation factors	Q55535	Putative low molecular weight protein-tyrosine-phosphatase slr0328 (EC 3.1.3.48)	syn:slr0328	0	Protein modification and translation factors	Soluble proteins
Sll1228	Hik4	0.447196	-0.0895474	0.331268	0.170677	MAI	RF	two-component hybrid sensor and regulator	Regulatory functions	0	P74015	Hybrid sensory kinase	syn:sll1228	Hik	Regulatory Functions	Unknown
Sll1099	TufA	0.462628	-0.0903474	0.164197	0.170393	RIB	TRNS	elongation factor Tu	Translation	Protein modification and translation factors	P74227	Elongation factor Tu (EF-Tu)	syn:sll1099	0	Protein modification and translation factors	Soluble proteins
Sll1481	NA	0.560779	0.0981967	0.187542	0.169534	CBM	TBP	ABC-transporter membrane fusion protein	Transport and binding proteins	0	P74617	Sll1481 protein	syn:sll1481	0	Other transport & Binding Proteins	PM
Sll1704	CsgA, spoC	0.0149529	0.275463	0.107537	0.168147	MAI	OTHER	probable short chain dehydrogenase	Other categories	Other	P73688	Cell-cell signaling protein, C-factor	syn:sll1704	0	NA	NA
Slr1420	NA	0.602603	-0.106995	0.335683	0.167702	MAI	OTHER	probable sugar kinase	Other categories	Other	P74524	Slr1420 protein	syn:slr1420	0	Other	Unknown
Slr1677	NA	0.759344	0.0476508	0.618182	0.167408	MAI	HYP	hypothetical protein	Hypothetical	0	P74265	Slr1677 protein	syn:slr1677	0	Random proteins (Hypothetical)	TM
Slr5058	NA	0.0769081	0.371973	0.206162	0.166522	MAI	HYP	hypothetical protein	Hypothetical	0	Q6ZES2	Slr5058 protein	syn:slr5058	0	Random proteins (Hypothetical)	Soluble proteins
Slr1991	Cya1, cya	0.604441	0.124975	0.532758	0.166143	MAI	RF	adenylate cyclase	Regulatory functions	0	P73823	Adenylate cyclase	syn:slr1991	0	Regulatory Functions	Soluble proteins
Sll0456	NA	0.439077	0.327482	0.637903	0.165175	MAI	HYP	hypothetical protein	Hypothetical	0	Q55184	Sll0456 protein	syn:sll0456	0	Random proteins (Hypothetical)	TM
Slr1216	MgtE	0.921897	0.00863209	0.11918	0.165134	CBM	TBP	Mg2+ transport protein	Transport and binding proteins	0	P73368	Magnesium transporter MgtE	syn:slr1216	0	Other transport & Binding Proteins	PM
Sll1028	CcmK2	0.331232	-0.191272	0.21322	0.165096	CBM	CCM	carbon dioxide concentrating mechanism protein CcmK	Photosynthesis and respiration	CO2 fixation	P72761	Carbon dioxide-concentrating mechanism protein CcmK homolog 2	syn:sll1028	CCM	Carboxysome proteins	Soluble proteins
Slr0652	HisA	0.147292	0.191935	0.067027	0.165048	CBM	AAB	phosphorybosilformimino-5-amino- phosphorybosil-4-imidazolecarboxamideisomerase	Amino acid biosynthesis, nitrogen and sulfur assimilation	Aromatic amino acid family	P74561	1-(5-phosphoribosyl)-5-[(5-phosphoribosylamino)methylideneamino] imidazole-4-carboxamide isomerase (EC 5.3.1.16) (Phosphoribosylformimino-5-aminoimidazole carboxamide ribotide isomerase)	syn:slr0652	0	Histidine biosynthesis	Soluble proteins
Sll1444	LeuD	0.722781	0.0314137	0.0402775	0.164574	CBM	AAB	3-isopropylmalate dehydratase small subunit	Amino acid biosynthesis, nitrogen and sulfur assimilation	Branched chain family	P74207	3-isopropylmalate dehydratase small subunit (EC 4.2.1.33) (Alpha-IPM isomerase) (IPMI) (Isopropylmalate isomerase)	syn:sll1444	0	Isoleucine, valine, leucine biosynthesis	Soluble proteins
Slr0609	NA	0.624029	0.181959	0.271941	0.164501	MAI	HYP	hypothetical protein	Hypothetical	0	P74756	47 kD protein	syn:slr0609	0	Random proteins (Hypothetical)	Unknown
Slr1101	NA	0.510304	0.188531	0.545456	0.164481	MAI	HYP	hypothetical protein	Hypothetical	0	P72745	Universal stress protein Slr1101 (USP Slr1101)	syn:slr1101	0	Random proteins (Hypothetical)	Unknown
Slr1265	RpoC1	0.419692	-0.112179	0.240016	0.162771	MAI	TRANSCR	RNA polymerase gamma-subunit	Transcription	RNA synthesis, modification, and DNA transcription	P74177	DNA-directed RNA polymerase subunit gamma (RNAP subunit gamma) (EC 2.7.7.6) (RNA polymerase subunit gamma) (Transcriptase subunit gamma)	syn:slr1265	0	RNA polymerase	Unknown
Slr1878	CpcE	0.732044	0.0652595	0.350605	0.162749	LHC	PBS	phycocyanin alpha-subunit phycocyanobilin lyase	Photosynthesis and respiration	Phycobilisome	P73638	Phycocyanobilin lyase subunit alpha (EC 4.-.-.-) (Phycocyanin operon protein CpcE)	syn:slr1878	PBS	Phycobilisome	Unknown
Sll1628	NA	0.0685269	0.252151	0.0350168	0.162355	MAI	HYP	hypothetical protein	Hypothetical	0	P73719	Sll1628 protein	syn:sll1628	0	Random proteins (Hypothetical)	PM
Slr0013	NA	0.679206	-0.075701	0.247923	0.162118	MAI	HYP	hypothetical protein	Hypothetical	0	Q55671	Slr0013 protein	syn:slr0013	0	Random proteins (Hypothetical)	PM
Slr1727	NhaS1	0.642519	0.121744	0.0200102	0.162029	CBM	TBP	Na+/H+ antiporter	Transport and binding proteins	0	P73863	Low-affinity Na(+)/H(+) antiporter NhaS1 (Sodium/proton antiporter NhaS1)	syn:slr1727	0	Na+/H+ antiporters (single subunit transporters)	TM
Slr1645	Psb27, psbZ	0.98908	0.00142713	0.237983	0.161195	PSET	PSII	photosystem II 11 kD protein	Photosynthesis and respiration	Photosystem II	P74367	Photosystem II lipoprotein Psb27 (Photosystem II 11 kDa protein)	syn:slr1645	PSII	Photosystem II	TM
Sll1019	GloB	0.0829059	0.151061	0.0853355	0.161136	CBM	EM	hydroxyacylglutathione hydrolase	Energy metabolism	Pyruvate and acetyl-CoA metabolism	P72933	Hydroxyacylglutathione hydrolase (EC 3.1.2.6) (Glyoxalase II) (Glx II)	syn:sll1019	0	Pyruvate and acetyl-CoA metabolism	Soluble proteins
Sll1612	FolC, dedC	0.962017	0.00293717	0.0985552	0.160954	MAI	BSC	folylpolyglutamate synthase	Biosynthesis of cofactors, prosthetic groups, and carriers	Folic acid	P73842	Folyl-polyglutamate synthetase	syn:sll1612	Folate Biosynthesis	Folate biosynthesis	Soluble proteins
Sll0314	NA	0.834737	0.0200584	0.268383	0.160201	MAI	HYP	periplasmic protein, function unknown	Hypothetical	0	Q55648	Sll0314 protein	syn:sll0314	0	Random proteins (Hypothetical)	Small ribosomal protein
Sll1031	CcmM	0.0419069	-0.202437	0.296641	0.159933	CBM	CCM	carbon dioxide concentrating mechanism protein CcmM, putative carboxysome structural protein	Photosynthesis and respiration	CO2 fixation	P72758	Carbon dioxide concentrating mechanism protein CcmM	syn:sll1031	CCM	Carboxysome proteins	PM
Slr0476	NA	0.500023	-0.0683448	0.0858376	0.15904	MAI	UNK	unknown protein	Unknown	0	Q55171	Slr0476 protein	syn:slr0476	0	Unknown Proteins	Soluble proteins
Sll0037	CbiX	0.841762	0.0913661	0.177961	0.158485	MAI	HYP	hypothetical protein	Hypothetical	0	Q55451	Sirohydrochlorin cobaltochelatase (EC 4.99.1.3) (CbiXL)	syn:sll0037	0	Vitamin B12 biosynthesis	Unknown
Slr0688	NA	0.889786	0.0109697	0.352015	0.158061	MAI	HYP	hypothetical protein	Hypothetical	0	P72959	Slr0688 protein	syn:slr0688	0	Random proteins (Hypothetical)	PM
Slr1549	Fms, def, pdf	0.792783	-0.0288919	0.242367	0.157715	RIB	TRNS	polypeptide deformylase	Translation	Protein modification and translation factors	P73441	Peptide deformylase (PDF) (EC 3.5.1.88) (Polypeptide deformylase)	syn:slr1549	0	Protein modification and translation factors	Soluble proteins
Slr1140	NA	0.628192	-0.0444902	0.0149	0.157614	MAI	OTHER	DegT/DnrJ/EryC1/StrS family protein	Other categories	Other	P73264	3-amino-5-hydroxybenzoic acid synthase	syn:slr1140	0	Other	Soluble proteins
Slr0670	Usp2	0.328903	0.156612	0.244546	0.157408	MAI	HYP	hypothetical protein	Hypothetical	0	P72937	Slr0670 protein	syn:slr0670	0	Random proteins (Hypothetical)	Unknown
Slr1886	NA	0.796388	0.0734372	0.493843	0.156367	MAI	HYP	hypothetical protein	Hypothetical	0	P73658	Ribosomal silencing factor RsfS	syn:slr1886	0	Random proteins (Hypothetical)	Unknown
Slr0064	NA	0.316674	0.137383	0.27758	0.156269	MAI	HYP	hypothetical protein	Hypothetical	0	Q55156	Putative RNA methyltransferase slr0064 (EC 2.1.1.-)	syn:slr0064	0	Random proteins (Hypothetical)	Large ribosomal protein
Slr0280	NA	0.398243	0.211134	0.504583	0.155202	MAI	HYP	hypothetical protein	Hypothetical	0	P74396	Slr0280 protein	syn:slr0280	0	Random proteins (Hypothetical)	Soluble proteins
Slr0808	RimM	0.513132	-0.0596242	0.0357119	0.154636	RIB	TRNS	16S rRNA processing protein RimM homolog	Translation	Ribosomal proteins: synthesis and modification	P74035	Ribosome maturation factor RimM	syn:slr0808	0	Ribosomal proteins: synthesis and modification	Unknown
Slr0525	ChlM	0.509011	-0.0789202	0.0818154	0.153978	LHC	BSC	Mg-protoporphyrin IX methyl transferase	Biosynthesis of cofactors, prosthetic groups, and carriers	Cobalamin, heme, phycobilin and porphyrin	Q55467	Magnesium-protoporphyrin O-methyltransferase (EC 2.1.1.11) (Magnesium-protoporphyrin IX methyltransferase)	syn:slr0525	Chl biosynthesis	Chlorophyll biosynthesis	Unknown
Sll0873	NapC	0.906193	0.00465965	0.108799	0.153882	MAI	OTHER	carboxynorspermidine decarboxylase	Other categories	Other	P73562	Carboxynorspermidine decarboxylase	syn:sll0873	0	NA	NA
Slr0020	RecG	0.100257	0.462406	0.105164	0.153022	MAI	DNAREP	DNA recombinase	DNA replication, restriction, modification, recombination, and repair	0	Q55681	ATP-dependent DNA helicase RecG (EC 3.6.4.12)	syn:slr0020	0	NA	NA
Slr0592	NA	0.93278	0.00284904	0.35439	0.152834	MAI	HYP	hypothetical protein	Hypothetical	0	P74735	Slr0592 protein	syn:slr0592	0	NA	NA
Slr2089	Shc	0.764012	-0.0359055	0.42744	0.1515	LPB	FA	squalene-hopene-cyclase	Fatty acid, phospholipid and sterol metabolism	0	P73914	Squalene-hopene-cyclase	syn:slr2089	0	Unknown Proteins	Unknown
Slr0169	NA	0.644201	0.0746621	0.0697947	0.151187	MAI	HYP	hypothetical protein	Hypothetical	0	Q55550	Slr0169 protein	syn:slr0169	0	Random proteins (Hypothetical)	Soluble proteins
Sll1030	CcmL	0.562999	0.0788283	0.238686	0.151086	CBM	CCM	carbon dioxide concentrating mechanism protein CcmL, putative carboxysome assembly protein	Photosynthesis and respiration	CO2 fixation	P72759	Carbon dioxide concentrating mechanism protein CcmL	syn:sll1030	CCM	Carboxysome proteins	Soluble proteins
Slr2024	Rre13	0.305115	-0.084321	0.0678011	0.150807	MAI	RF	two-component response regulator CheY subfamily	Regulatory functions	0	P73243	CheY subfamily	syn:slr2024	0	Regulatory Functions	PM
Slr2034	Ycf48	0.0245057	-0.219638	0.102968	0.150597	PSET	PSII	putative homolog of plant HCF136, which is essential for stability or assembly of photosystem II	Photosynthesis and respiration	Photosystem II	P73069	Ycf48-like protein	syn:slr2034	PSII	Photosystem II assembly/repair	TM
Sll1885	NA	0.955532	0.0429862	0.313194	0.150061	MAI	UNK	unknown protein	Unknown	0	P74119	Sll1885 protein	syn:sll1885	0	Unknown Proteins	Unknown
Slr6095	NA	0.907337	0.0233304	0.0344743	0.149572	MAI	DNAREP	type I restriction-modification system, M subunit (fragment)	DNA replication, restriction, modification, recombination, and repair	0	Q6YRQ9	Slr6095 protein	syn:slr6095	0	NA	NA
Slr0816	NA	0.994899	0.0365923	0.582243	0.148957	MAI	HYP	hypothetical protein	Hypothetical	0	P74049	Slr0816 protein	syn:slr0816	0	Random proteins (Hypothetical)	Unknown
Sll7030	NA	0.822738	0.0446003	0.501718	0.147613	MAI	HYP	hypothetical protein	Hypothetical	0	Q6ZEG8	Sll7030 protein	syn:sll7030	0	NA	NA
Slr1540	NA	0.579168	-0.0234032	0.00264192	0.147453	MAI	TRANSL	mRNA-binding protein	Translation	Nucleoproteins	P73424	Slr1540 protein	syn:slr1540	0	Nucleoproteins	Soluble proteins
Slr0031	NA	0.128461	0.358105	0.155297	0.146517	MAI	HYP	hypothetical protein	Hypothetical	0	Q55449	Slr0031 protein	syn:slr0031	0	Random proteins (Hypothetical)	Soluble proteins
Slr2049	Ycf58	0.305588	0.163484	0.190782	0.146374	MAI	HYP	hypothetical protein YCF58	Hypothetical	0	P73092	Chromophore lyase CpcS/CpeS 2 (EC 4.-.-.-)	syn:slr2049	0	Random proteins (Hypothetical)	Soluble proteins
Slr0635	NA	0.544823	0.0500871	0.0419303	0.145338	MAI	HYP	hypothetical protein	Hypothetical	0	Q55712	Slr0635 protein	syn:slr0635	0	Random proteins (Hypothetical)	Unknown
Slr0929	NA	0.754085	0.044067	0.00610216	0.144871	MAI	DNAREP	chromosome partitioning protein, ParA family	DNA replication, restriction, modification, recombination, and repair	0	Q55501	Slr0929 protein	syn:slr0929	0	DNA replication	Unknown
Slr2072	IlvA	0.296504	-0.114375	0.02529	0.144142	CBM	AAB	L-threonine deaminase	Amino acid biosynthesis, nitrogen and sulfur assimilation	Branched chain family	P73375	L-threonine dehydratase (EC 4.3.1.19) (Threonine deaminase)	syn:slr2072	0	Isoleucine, valine, leucine biosynthesis	Soluble proteins
Sll0289	MinD	0.997336	0.00673762	0.0417925	0.144096	MAI	CELPROC	septum site-determining protein MinD	Cellular processes	Cell division	Q55900	Septum site-determining protein MinD (Cell division inhibitor MinD)	syn:sll0289	0	Cell division (min)	PM
Slr0747	GgtA, msiK	0.718868	0.0852015	0.643185	0.143274	CBM	TBP	glucosylglycerol transport system ATP-binding protein	Transport and binding proteins	0	Q79EE4	ATP-binding subunit of an ABC-type osmolyte transporter	syn:slr0747	0	Glucosylglycerol transport system	PM
Sll0470	NA	0.211241	0.27971	0.464239	0.140305	MAI	HYP	hypothetical protein	Hypothetical	0	Q55847	Sll0470 protein	syn:sll0470	0	Random proteins (Hypothetical)	Soluble proteins
Sll0321	NA	0.339518	-0.0737879	0.355947	0.139488	MAI	UNK	unknown protein	Unknown	0	Q55639	Sll0321 protein	syn:sll0321	0	Unknown Proteins	Unknown
Sll1973	NA	0.951795	-0.00392463	0.250759	0.139243	MAI	HYP	hypothetical protein	Hypothetical	0	P73933	Glycerol-3-phosphate acyltransferase (Acyl-PO4 G3P acyltransferase) (Acyl-phosphate--glycerol-3-phosphate acyltransferase) (G3P acyltransferase) (GPAT) (EC 2.3.1.n3) (Lysophosphatidic acid synthase) (LPA synthase)	syn:sll1973	0	Random proteins (Hypothetical)	TM
Slr0086	DnaK1	0.873888	0.0179397	0.204913	0.139175	RIB	CELPROC	similar to DnaK protein	Cellular processes	Chaperones	Q55807	Slr0086 protein	syn:slr0086	0	Chaperones	Soluble proteins
Slr0211	NA	0.484091	0.374361	0.371024	0.139164	MAI	HYP	hypothetical protein	Hypothetical	0	Q55784	Slr0211 protein	syn:slr0211	0	Random proteins (Hypothetical)	Unknown
Sll0755	Tpx	0.254007	0.212327	0.444784	0.139095	MAI	CELPROC	thioredoxin peroxidase	Cellular processes	Detoxification	Q55624	Putative peroxiredoxin sll0755 (EC 1.11.1.15) (Thioredoxin reductase)	syn:sll0755	0	Random proteins (Detoxification)	Unknown
Slr1363	NA	0.707451	-0.0352585	0.101183	0.138554	MAI	HYP	hypothetical protein	Hypothetical	0	P73537	Slr1363 protein	syn:slr1363	0	Phosphorus compounds	PM
Sll0660	PdxA	0.0563012	0.247839	0.247701	0.137221	MAI	BSC	pyridoxal phosphate biosynthetic protein PdxA	Biosynthesis of cofactors, prosthetic groups, and carriers	Pyridoxine	Q55982	4-hydroxythreonine-4-phosphate dehydrogenase (EC 1.1.1.262) (4-(phosphohydroxy)-L-threonine dehydrogenase)	syn:sll0660	0	Pyridoxine biosynthesis	Unknown
Slr8023	NA	0.847772	-0.0206833	0.330241	0.137193	MAI	OTHER	probable esterase	Other categories	Other	Q6ZE69	Carboxylic ester hydrolase (EC 3.1.1.-)	syn:slr8023	0	Other	Soluble proteins
Slr0552	NA	0.759865	-0.0369143	0.515205	0.137029	MAI	HYP	hypothetical protein	Hypothetical	0	Q55514	Slr0552 protein	syn:slr0552	0	Random proteins (Hypothetical)	Soluble proteins
Slr1927	NA	0.380205	0.135917	0.354894	0.136281	MAI	HYP	hypothetical protein	Hypothetical	0	P74479	Slr1927 protein	syn:slr1927	0	Random proteins (Hypothetical)	PM
Slr0186	LeuA	0.0709138	-0.176934	0.118351	0.136008	CBM	AAB	2-isopropylmalate synthase	Amino acid biosynthesis, nitrogen and sulfur assimilation	Branched chain family	P48576	2-isopropylmalate synthase (EC 2.3.3.13) (Alpha-IPM synthase) (Alpha-isopropylmalate synthase)	syn:slr0186	0	Isoleucine, valine, leucine biosynthesis	Soluble proteins
Slr0251	Ycf85	0.684959	-0.0636195	0.474619	0.135964	CBM	TBP	ATP-binding protein of ABC transporter	Transport and binding proteins	0	P72710	ABC transporter	syn:slr0251	0	Other transport & Binding Proteins	PM
Sll1568	Pgl1	0.806602	-0.0242604	0.166037	0.135813	LPB	CE	fibrillin	Cell envelope	Surface structures	P73219	Fibrillin	syn:sll1568	0	Random proteins (Surface structures)	PM
Slr2019	NA	0.220754	0.273485	0.176233	0.134403	CBM	TBP	ATP-binding protein of ABC transporter	Transport and binding proteins	0	P73239	ABC transporter	syn:slr2019	0	Other transport & Binding Proteins	PM
Sll0757	PurF	0.0688917	-0.137503	0.00402065	0.134274	MAI	PPNN	amidophosphoribosyltransferase	Purines, pyrimidines, nucleosides, and nucleotides	Purine ribonucleotide biosynthesis	Q55621	Amidophosphoribosyltransferase (ATase) (EC 2.4.2.14) (Glutamine phosphoribosylpyrophosphate amidotransferase) (GPATase)	syn:sll0757	0	Purine ribonucleotide biosynthesis	Soluble proteins
Slr1670	NA	0.146128	0.314499	0.450229	0.13362	MAI	UNK	unknown protein	Unknown	0	P74259	Slr1670 protein	syn:slr1670	0	Unknown Proteins	Soluble proteins
Slr0537	NA	0.105738	0.2437	0.244506	0.132872	MAI	OTHER	putative sugar kinase	Other categories	Other	Q55480	Uncharacterized sugar kinase slr0537 (EC 2.7.1.-)	syn:slr0537	0	Other	Soluble proteins
Slr2004	NA	0.78642	0.064343	0.256246	0.132087	MAI	UNK	periplasmic protein, function unknown	Unknown	0	P73837	Slr2004 protein	syn:slr2004	0	Unknown Proteins	Soluble proteins
Slr1166	PgtA, pgt	0.529704	0.122316	0.141492	0.129941	GLM	SUGMET	UDP-glucose:tetrahydrobiopterin glucosyltransferase	Energy metabolism	Sugars	P74242	Slr1166 protein	syn:slr1166	0	NA	NA
Sll1091	ChlP	0.785393	-0.0529576	0.572275	0.127968	LHC	BSC	geranylgeranyl hydrogenase	Biosynthesis of cofactors, prosthetic groups, and carriers	Cobalamin, heme, phycobilin and porphyrin	Q55087	Geranylgeranyl diphosphate reductase (EC 1.3.1.83) (Geranylgeranyl reductase)	syn:sll1091	Chl biosynthesis	Chlorophyll biosynthesis	Unknown
Sll1496	NA	0.516949	0.0612539	0.490584	0.127556	GLM	SUGMET	mannose-1-phosphate guanyltransferase	Energy metabolism	Sugars	P74589	Mannose-1-phosphate guanyltransferase	syn:sll1496	0	Mannose and fucose metabolism	Soluble proteins
Sll0379	LpxA	0.263391	0.106599	0.568352	0.127048	LPB	CE	acyl-[acyl-carrier-protein]--UDP-N-acetylglucosamine o-acyltransferase	Cell envelope	Surface polysaccharides, lipopolysaccharides and antigens	Q55746	Acyl-[acyl-carrier-protein]--UDP-N-acetylglucosamine O-acyltransferase (UDP-N-acetylglucosamine acyltransferase) (EC 2.3.1.129)	syn:sll0379	0	Lipopolysaccharide biosynthesis	Unknown
Sll0813	CtaC2	0.0588446	0.180808	0.189478	0.126809	PSET	RTO	cytochrome c oxidase subunit II	Photosynthesis and respiration	Respiratory terminal oxidases	P74044	Cytochrome c oxidase subunit 2 (EC 1.9.3.1)	syn:sll0813	ARTO	Terminal oxidase 2	PM
Slr0740	NA	0.561456	0.197294	0.204313	0.125047	MAI	HYP	hypothetical protein	Hypothetical	0	P72684	Slr0740 protein	syn:slr0740	0	Random proteins (Hypothetical)	PM
Sll0909	DnaJ	0.858632	0.0477816	0.909123	0.124525	MAI	UNK	unknown protein	Unknown	0	P74322	Sll0909 protein	syn:sll0909	0	Unknown Proteins	Unknown
Ssr2998	NA	0.357132	0.0482289	0.0802029	0.123559	MAI	HYP	hypothetical protein	Hypothetical	0	P72798	Ssr2998 protein	syn:ssr2998	0	Random proteins (Hypothetical)	Unknown
Slr0400	NA	0.631026	0.0628704	0.0941945	0.123535	MAI	HYP	hypothetical protein	Hypothetical	0	P74430	NAD kinase 1 (EC 2.7.1.23) (ATP-dependent NAD kinase 1)	syn:slr0400	0	Random proteins (Hypothetical)	Soluble proteins
Sll0493	KtrA	0.64003	0.0787588	0.465526	0.123518	MAI	HYP	hypothetical protein	Hypothetical	0	Q55496	Sll0493 protein	syn:sll0493	0	Random proteins (Hypothetical)	PM
Slr1117	NA	0.796938	-0.040295	0.415102	0.123298	MAI	HYP	hypothetical protein	Hypothetical	0	P72630	Slr1117 protein	syn:slr1117	0	Random proteins (Hypothetical)	Soluble proteins
Slr0783	TpiA	0.496977	0.0810033	0.27036	0.123156	CBM	CCM	triosephosphate isomerase	Photosynthesis and respiration	CO2 fixation	Q59994	Triosephosphate isomerase (TIM) (TPI) (EC 5.3.1.1) (Triose-phosphate isomerase)	syn:slr0783	CCM	Glycolysis	Soluble proteins
Slr2080	NA	0.395755	-0.140811	0.421483	0.122873	MAI	HYP	hypothetical protein	Hypothetical	0	P73905	Slr2080 protein	syn:slr2080	0	Random proteins (Hypothetical)	Soluble proteins
Sll1433	NA	0.892396	-0.0559827	0.800412	0.122858	MAI	HYP	hypothetical protein	Hypothetical	0	P74217	Bifunctional NAD(P)H-hydrate repair enzyme Nnr (Nicotinamide nucleotide repair protein) [Includes: ADP-dependent (S)-NAD(P)H-hydrate dehydratase (EC 4.2.1.136) (ADP-dependent NAD(P)HX dehydratase); NAD(P)H-hydrate epimerase (EC 5.1.99.6) (NAD(P)HX epimerase)]	syn:sll1433	0	Random proteins (Hypothetical)	Soluble proteins
Ssr2781	NA	0.092435	-0.147816	0.529957	0.122222	MAI	HYP	hypothetical protein	Hypothetical	0	P74669	Ssr2781 protein	syn:ssr2781	0	NA	NA
Slr2105	NA	0.510522	0.211674	0.393336	0.122021	MAI	HYP	hypothetical protein	Hypothetical	0	P73934	Slr2105 protein	syn:slr2105	0	Random proteins (Hypothetical)	PM
Sll1941	GyrA	0.121217	0.583914	0.420267	0.121716	MAI	DNAREP	DNA gyrase A subunit	DNA replication, restriction, modification, recombination, and repair	0	P73077	DNA topoisomerase 4 subunit A (EC 5.99.1.3) (Topoisomerase IV subunit A)	syn:sll1941	0	DNA replication	Unknown
Slr1721	NA	0.571676	0.0497987	0.115603	0.121216	MAI	HYP	hypothetical protein	Hypothetical	0	P73852	Slr1721 protein	syn:slr1721	0	Random proteins (Hypothetical)	PM
Slr0058	NA	0.4177	-0.102764	0.567455	0.120293	MAI	HYP	hypothetical protein	Hypothetical	0	Q55149	Slr0058 protein	syn:slr0058	0	Random proteins (Hypothetical)	Unknown
Slr2131	AcrF	0.488235	-0.0679415	0.362431	0.120112	CBM	TBP	RND multidrug efflux transporter	Transport and binding proteins	0	P73998	Cation or drug efflux system protein	syn:slr2131	pyruvate metabol	Other transport & Binding Proteins	PM
Sll1967	NA	0.948536	-0.00934936	0.348791	0.119724	RIB	TRNS	probable RNA methyltransferase	Translation	Ribosomal proteins: synthesis and modification	P73374	Uncharacterized RNA methyltransferase sll1967 (EC 2.1.1.-)	syn:sll1967	0	Ribosomal proteins: synthesis and modification	Unknown
Sll1566	GgpS	0.0199876	0.471581	0.348993	0.119621	CBM	CIM	glucosylglycerolphosphate synthase	Central intermediary metabolism	Polysaccharides and glycoproteins	P74258	Glucosylglycerol-phosphate synthase (EC 2.4.1.213) (Glucosyl-glycerol-phosphate synthase) (GG-phosphate synthase) (GGPS)	syn:sll1566	0	Glucosylglycerol biosynthesis	Soluble proteins
Sll1414	Psb29	0.653807	-0.0659807	0.522512	0.118494	PSET	PSII	hypothetical protein	Hypothetical	0	P73956	Protein Thf1	syn:sll1414	PSII	Random proteins (Hypothetical)	Unknown
Slr0633	ThiG	0.619686	-0.142108	0.617272	0.117497	MAI	BSC	thiamine biosynthesis protein ThiG	Biosynthesis of cofactors, prosthetic groups, and carriers	Thiamin	Q55710	Bifunctional protein ThiO/ThiG [Includes: Probable FAD-dependent glycine oxidase (EC 1.4.3.19); Thiazole synthase (EC 2.8.1.10)]	syn:slr0633	0	Thiamin biosynthesis	Unknown
Slr1978	NA	0.880246	0.0973122	0.824335	0.116412	MAI	HYP	hypothetical protein	Hypothetical	0	P74129	Slr1978 protein	syn:slr1978	0	NA	NA
Slr0242	PrxQ-B1	0.407711	-0.156118	0.467564	0.115545	CBM	TBP	bacterioferritin comigratory protein homolog	Transport and binding proteins	0	P72697	Bacterioferritin comigratory protein	syn:slr0242	0	Other transport & Binding Proteins	Unknown
Sll1209	LigA, lig	0.398285	-0.155907	0.413655	0.113617	MAI	DNAREP	DNA ligase	DNA replication, restriction, modification, recombination, and repair	0	P72588	DNA ligase (EC 6.5.1.2) (Polydeoxyribonucleotide synthase [NAD(+)])	syn:sll1209	0	DNA replication	Soluble proteins
Slr0743	NusA	0.741281	-0.0478131	0.530159	0.113072	MAI	TRANSCR	similar to N utilization substance protein	Transcription	RNA synthesis, modification, and DNA transcription	P72688	Transcription termination/antitermination protein NusA	syn:slr0743	0	RNA synthesis, modification, and DNA transcription	Soluble proteins
Sll1282	RibH	0.717275	0.062472	0.469403	0.112028	MAI	BSC	riboflavin synthase beta subunit	Biosynthesis of cofactors, prosthetic groups, and carriers	Riboflavin	P73527	6,7-dimethyl-8-ribityllumazine synthase (DMRL synthase) (LS) (Lumazine synthase) (EC 2.5.1.78)	syn:sll1282	Riboflavin biosynthesis	NA	NA
Slr0948	NA	0.124094	0.439397	0.440996	0.111485	MAI	HYP	hypothetical protein	Hypothetical	0	P74315	Slr0948 protein	syn:slr0948	0	Random proteins (Hypothetical)	TM
Slr1459	ApcF	0.78853	0.0263112	0.1918	0.11131	LHC	PBS	phycobilisome core component	Photosynthesis and respiration	Phycobilisome	P74551	Allophycocyanin subunit beta-18 (Allophycocyanin subunit B18)	syn:slr1459	PBS	Phycobilisome	Soluble proteins
Slr2033	RubA	0.54393	0.200152	0.501129	0.111187	LPB	FA	membrane-associated rubredoxin, essential for photosystem I assembly	Fatty acid, phospholipid and sterol metabolism	0	P73068	Rubredoxin (Rd)	syn:slr2033	PSII assembly	Unknown Proteins	TM
Sll0749	NA	0.319423	0.115396	0.491879	0.110988	MAI	HYP	hypothetical protein	Hypothetical	0	Q55631	Sll0749 protein	syn:sll0749	0	Random proteins (Hypothetical)	PM
Sll1457	RfbJ	0.196031	0.242877	0.383071	0.110754	LPB	CE	probable glycosyltransferase	Cell envelope	Surface polysaccharides, lipopolysaccharides and antigens	P73444	RfbJ protein	syn:sll1457	0	NA	NA
Slr0938	NA	0.367671	0.11999	0.419467	0.109918	LPB	CE	probable UDP-N-acetylmuramyl tripeptide synthetase	Cell envelope	Murein sacculus and peptidoglycan	P74303	Slr0938 protein	syn:slr0938	0	Unknown Proteins	PM
Slr0503	Ycf66	0.88022	0.0033819	0.478022	0.1085	MAI	HYP	hypothetical protein YCF66	Hypothetical	0	Q55823	Ycf66-like protein	syn:slr0503	0	Random proteins (Hypothetical)	Unknown
Sll0535	ClpX	0.59266	-0.120052	0.495929	0.108162	MAI	TRANSL	ATP-dependent Clp protease ATPase subunit	Translation	Degradation of proteins, peptides, and glycopeptides	Q55510	ATP-dependent Clp protease ATP-binding subunit ClpX	syn:sll0535	0	Degradation of proteins, peptides, and glycopeptides	Soluble proteins
Sll7028	NA	0.953814	-0.0129773	0.452697	0.107463	MAI	HYP	hypothetical protein	Hypothetical	0	Q6ZEH0	Sll7028 protein	syn:sll7028	0	NA	NA
Slr0397	NA	0.0473149	0.287739	0.304887	0.10601	MAI	HYP	hypothetical protein	Hypothetical	0	P74427	Slr0397 protein	syn:slr0397	0	Random proteins (Hypothetical)	PM
Sll1908	SerA	0.567522	0.0519343	0.162313	0.105485	CBM	AAB	D-3-phosphoglycerate dehydrogenase	Amino acid biosynthesis, nitrogen and sulfur assimilation	Serine family / Sulfur assimilation	P73821	D-3-phosphoglycerate dehydrogenase (PGDH) (EC 1.1.1.95) (2-oxoglutarate reductase) (EC 1.1.1.399)	syn:sll1908	Glycolate metabolism	Unknown Proteins	Soluble proteins
Slr0597	PurH	0.250671	-0.111877	0.462694	0.105105	MAI	PPNN	phosphoribosyl aminoimidazole carboxy formyl formyltransferase/inosinemonophosphate cyclohydrolase (PUR-H(J))	Purines, pyrimidines, nucleosides, and nucleotides	Purine ribonucleotide biosynthesis	P74741	Bifunctional purine biosynthesis protein PurH [Includes: Phosphoribosylaminoimidazolecarboxamide formyltransferase (EC 2.1.2.3) (AICAR transformylase); IMP cyclohydrolase (EC 3.5.4.10) (ATIC) (IMP synthase) (Inosinicase)]	syn:slr0597	0	Purine ribonucleotide biosynthesis	Soluble proteins
Slr0444	AroA	0.982343	-0.00341063	0.543033	0.103783	CBM	AAB	3-phosphoshikimate 1-carboxyvinyltransferase	Amino acid biosynthesis, nitrogen and sulfur assimilation	Aromatic amino acid family	Q59975	3-phosphoshikimate 1-carboxyvinyltransferase (EC 2.5.1.19) (5-enolpyruvylshikimate-3-phosphate synthase) (EPSP synthase) (EPSPS)	syn:slr0444	0	Chorismate biosynthesis	Soluble proteins
Slr0653	SigA	0.0937885	-0.225573	0.502379	0.103409	MAI	TRANSCR	principal RNA polymerase sigma factor SigA	Transcription	RNA synthesis, modification, and DNA transcription	P74565	RNA polymerase sigma factor SigA	syn:slr0653	sigma factor	Sigma factors	Unknown
Sll1584	NA	0.406728	-0.0922253	0.636661	0.102878	PSET	SEC	ferredoxin like protein	Photosynthesis and respiration	Soluble electron carriers	P73195	Sll1584 protein	syn:sll1584	SEC	Putative ferredoxins	Unknown
Sll0336	Zfp, accD	0.307868	-0.101268	0.525837	0.102549	LPB	FA	acetyl-CoA carboxylase beta subunit	Fatty acid, phospholipid and sterol metabolism	0	Q57417	Acetyl-coenzyme A carboxylase carboxyl transferase subunit beta (ACCase subunit beta) (Acetyl-CoA carboxylase carboxyltransferase subunit beta) (EC 2.1.3.15)	syn:sll0336	AcCoA	Fatty acid metabolism I	Unknown
Slr0072	GidB	0.786452	0.0300483	0.155884	0.102433	MAI	CELPROC	glucose inhibited division protein B	Cellular processes	Cell division	Q55787	Ribosomal RNA small subunit methyltransferase G (EC 2.1.1.-) (16S rRNA 7-methylguanosine methyltransferase) (16S rRNA m7G methyltransferase)	syn:slr0072	0	Cell division	Soluble proteins
Sll0260	NA	0.573351	-0.0842026	0.508164	0.10195	MAI	HYP	hypothetical protein	Hypothetical	0	P74409	UPF0053 protein sll0260	syn:sll0260	0	Random proteins (Hypothetical)	PM
Sll1466	NA	0.443424	0.0761623	0.277456	0.100776	MAI	OTHER	probable glycosyltransferase	Other categories	Other	P73434	Sll1466 protein	syn:sll1466	0	Other	Soluble proteins
Sll1508	EnvA, lpxC	0.307614	0.118047	0.275393	0.100676	LPB	CE	UDP-3-0-acyl N-acetylglcosamine deacetylase	Cell envelope	Surface polysaccharides, lipopolysaccharides and antigens	P72988	UDP-3-O-acyl-N-acetylglucosamine deacetylase (UDP-3-O-acyl-GlcNAc deacetylase) (EC 3.5.1.108) (UDP-3-O-[R-3-hydroxymyristoyl]-N-acetylglucosamine deacetylase)	syn:sll1508	0	Lipopolysaccharide biosynthesis	Unknown
Sll1069	FabF, fabJ	0.563282	0.0617029	0.298881	0.0990312	LPB	FA	3-oxoacyl-[acyl-carrier-protein] synthase II	Fatty acid, phospholipid and sterol metabolism	0	P73283	3-oxoacyl-[acyl-carrier-protein] synthase 2 (EC 2.3.1.179) (3-oxoacyl-[acyl-carrier-protein] synthase II) (Beta-ketoacyl-ACP synthase II) (KAS II)	syn:sll1069	0	Fatty acid metabolism II	Soluble proteins
Sll1399	NA	0.543549	0.109104	0.331348	0.0988616	MAI	HYP	hypothetical protein	Hypothetical	0	P72617	Sll1399 protein	syn:sll1399	0	Random proteins (Hypothetical)	TM
Sll0329	Gnd	0.990656	0.000239677	0.502927	0.0983633	GLM	OPP	6-phosphogluconate dehydrogenase	Energy metabolism	Pentose phosphate pathway	P52208	6-phosphogluconate dehydrogenase, decarboxylating (EC 1.1.1.44)	syn:sll0329	OPP	Pentose phosphate pathway	Soluble proteins
Slr1391	NA	0.090169	-0.287896	0.649761	0.0974986	MAI	UNK	unknown protein	Unknown	0	P73180	Slr1391 protein	syn:slr1391	0	Unknown Proteins	Unknown
Slr1521	HflX	0.690146	0.166209	0.505113	0.0967034	MAI	OTHER	GTP-binding protein	Other categories	Other	P73965	GTPase HflX (GTP-binding protein HflX)	syn:slr1521	0	Other	Unknown
Sll0008	NA	0.0265151	0.224074	0.364465	0.0965109	MAI	UNK	unknown protein	Unknown	0	Q55677	Sll0008 protein	syn:sll0008	0	Unknown Proteins	Unknown
Sll0754	NA	0.455948	-0.133706	0.534712	0.0960805	RIB	TRNS	ribosome binding factor A	Translation	Ribosomal proteins: synthesis and modification	Q55625	Ribosome-binding factor A	syn:sll0754	0	Ribosomal proteins: synthesis and modification	Unknown
Sll1743	Rpl11, rplK	0.578954	0.058374	0.466218	0.0953896	RIB	TRNS	50S ribosomal protein L11	Translation	Ribosomal proteins: synthesis and modification	P36237	50S ribosomal protein L11	syn:sll1743	0	Large ribosomal subunit protein	Large ribosomal protein
Sll1676	MalQ	0.0762605	0.291074	0.278311	0.094017	CBM	CIM	4-alpha-glucanotransferase	Central intermediary metabolism	Polysaccharides and glycoproteins	P72785	4-alpha-glucanotransferase (EC 2.4.1.25) (Amylomaltase) (Disproportionating enzyme) (D-enzyme)	syn:sll1676	Glycogen catabolism	Unknown Proteins	Soluble proteins
Slr1884	TrpS	0.642311	-0.053798	0.403915	0.0935372	CBM	TS	tryptophanyl-tRNA synthetase	Translation	Aminoacyl tRNA synthetases and tRNA modification	P73655	Tryptophan--tRNA ligase (EC 6.1.1.2) (Tryptophanyl-tRNA synthetase) (TrpRS)	syn:slr1884	0	Aminoacyl tRNA synthetases and tRNA modification	Soluble proteins
Slr2013	NA	0.876096	-0.0363808	0.564262	0.0930467	MAI	HYP	hypothetical protein	Hypothetical	0	P73233	Slr2013 protein	syn:slr2013	0	Random proteins (Hypothetical)	PM
Sll1172	ThrC	0.764014	0.0492545	0.367792	0.0930314	CBM	AAB	threonine synthase	Amino acid biosynthesis, nitrogen and sulfur assimilation	Aspartate family	P74193	Threonine synthase (TS) (EC 4.2.3.1)	syn:sll1172	0	Threonine biosynthesis	Soluble proteins
Sll1426	NA	0.130203	0.313546	0.615527	0.0925034	MAI	UNK	unknown protein	Unknown	0	P73941	Sll1426 protein	syn:sll1426	0	NA	NA
Slr0676	CysC	0.83588	-0.0243269	0.364847	0.0923782	CBM	AAB	adenylylsulfate kinase	Amino acid biosynthesis, nitrogen and sulfur assimilation	Serine family / Sulfur assimilation	P72940	Probable adenylyl-sulfate kinase (EC 2.7.1.25) (APS kinase) (ATP adenosine-5'-phosphosulfate 3'-phosphotransferase) (Adenosine-5'-phosphosulfate kinase)	syn:slr0676	0	Sulfate reduction	Soluble proteins
Ssl2982	Ycf61	0.0584898	-0.252581	0.47073	0.0923122	MAI	HYP	probable DNA-directed RNA polymerase omega subunit	Hypothetical	0	P74352	DNA-directed RNA polymerase subunit omega (RNAP omega subunit) (EC 2.7.7.6) (RNA polymerase omega subunit) (Transcriptase subunit omega)	syn:ssl2982	0	RNA polymerase	Unknown
Sll1104	GlnH, gtrC	0.0706818	0.236436	0.57868	0.0913439	CBM	TBP	periplasmic substrate-binding protein of a TRAP-type permease that mediates sodium-dependent glutamate transport GtrC	Transport and binding proteins	0	P74223	Glutamine-binding protein	syn:sll1104	0	Glutamate uptake system	Unknown
Sll1395	RfbD	0.577168	0.107662	0.159438	0.090543	LPB	CE	dTDP-6-deoxy-L-mannose-dehydrogenase	Cell envelope	Surface polysaccharides, lipopolysaccharides and antigens	P72621	dTDP-4-dehydrorhamnose reductase (EC 1.1.1.133)	syn:sll1395	0	Rhamnose biosynthesis	Large ribosomal protein
Slr0022	NA	0.0992473	0.383897	0.655986	0.0904869	MAI	HYP	hypothetical protein	Hypothetical	0	Q55439	Slr0022 protein	syn:slr0022	0	NA	NA
Sll0631	NadB	0.464514	-0.0492825	0.679179	0.0904541	MAI	BSC	L-aspartate oxidase	Biosynthesis of cofactors, prosthetic groups, and carriers	Quinolinate	P74562	L-aspartate oxidase (LASPO) (EC 1.4.3.16) (Quinolinate synthase B)	syn:sll0631	0	Nicotinate and nicotinamide biosynthesis	Soluble proteins
Sll1958	HisC	0.466802	-0.138636	0.525387	0.0893052	CBM	AAB	histidinol phosphate aminotransferase	Amino acid biosynthesis, nitrogen and sulfur assimilation	Aromatic amino acid family	P73807	Histidinol-phosphate aminotransferase (EC 2.6.1.9) (Imidazole acetol-phosphate transaminase)	syn:sll1958	0	Histidine biosynthesis	Soluble proteins
Sll0422	NA	0.599508	0.0717544	0.433186	0.0892429	CBM	EM	asparaginase	Energy metabolism	Amino acids and amines	P74383	Isoaspartyl peptidase/L-asparaginase (EC 3.4.19.5) (Beta-aspartyl-peptidase) (Isoaspartyl dipeptidase) [Cleaved into: Isoaspartyl peptidase/L-asparaginase subunit alpha; Isoaspartyl peptidase/L-asparaginase subunit beta]	syn:sll0422	0	Unknown Proteins	Soluble proteins
Slr1986	ApcB	0.091972	0.100445	0.298183	0.0888935	LHC	PBS	allophycocyanin beta subunit	Photosynthesis and respiration	Phycobilisome	Q01952	Allophycocyanin beta chain	syn:slr1986	PBS	Phycobilisome	Soluble proteins
Sll1135	Ahp	0.216581	-0.160516	0.460602	0.0878498	MAI	UNK	unknown protein	Unknown	0	P73476	Sll1135 protein	syn:sll1135	0	Unknown Proteins	Unknown
Slr0070	Fmt	0.318433	0.105273	0.311751	0.0872218	CBM	TS	methionyl-tRNA formyltransferase	Translation	Aminoacyl tRNA synthetases and tRNA modification	Q55163	Methionyl-tRNA formyltransferase (EC 2.1.2.9)	syn:slr0070	0	Aminoacyl tRNA synthetases and tRNA modification	Soluble proteins
Slr0077	SufS, nifS	0.0521191	-0.195993	0.42205	0.0871914	CBM	AAB	cysteine desulfurase	Amino acid biosynthesis, nitrogen and sulfur assimilation	Glutamate family / Nitrogen assimilation	Q55793	Probable cysteine desulfurase (EC 2.8.1.7)	syn:slr0077	Fe-S cluster biosynthesis	Iron-sulfur cluster biosynthesis	Soluble proteins
Sll1462	HypE	0.657423	-0.0480298	0.552663	0.0869113	PSET	HYDR	putative hydrogenase expression/formation protein HypE	Other categories	Hydrogenase	P73438	Hydrogenase expression/formation protein HypE	syn:sll1462	Hydrogenase	Hydrogenase biosynthesis/degradation	Soluble proteins
Sll0708	KsgA	0.895456	0.0120215	0.367721	0.0868403	MAI	OTHER	dimethyladenosine transferase	Other categories	Drug and analog sensitivity	P72666	Ribosomal RNA small subunit methyltransferase A (EC 2.1.1.182) (16S rRNA (adenine(1518)-N(6)/adenine(1519)-N(6))-dimethyltransferase) (16S rRNA dimethyladenosine transferase) (16S rRNA dimethylase) (S-adenosylmethionine-6-N', N'-adenosyl(rRNA) dimethyltransferase)	syn:sll0708	0	Unknown Proteins	Unknown
Sll0900	HisG	0.792119	-0.0246337	0.198204	0.0863003	CBM	AAB	ATP phosphoribosyltransferase	Amino acid biosynthesis, nitrogen and sulfur assimilation	Aromatic amino acid family	Q55503	ATP phosphoribosyltransferase (ATP-PRT) (ATP-PRTase) (EC 2.4.2.17)	syn:sll0900	0	Histidine biosynthesis	Soluble proteins
Slr0065	NA	0.551538	0.0535697	0.651061	0.0848457	MAI	HYP	hypothetical protein	Hypothetical	0	Q55157	Slr0065 protein	syn:slr0065	0	Random proteins (Hypothetical)	Unknown
Slr0947	RpaB, rre26	0.91619	-0.00941057	0.209602	0.0847297	MAI	RF	response regulator for energy transfer from phycobilisomes to photosystems	Regulatory functions	0	P74314	OmpR subfamily	syn:slr0947	RRE	Regulatory Functions	Soluble proteins
Sll1383	SuhB, ssyA	0.751317	0.0377316	0.507348	0.0840358	MAI	RF	probable myo-inositol-1(or 4)-monophosphatase	Regulatory functions	0	P74158	Inositol-1-monophosphatase (I-1-Pase) (IMPase) (Inositol-1-phosphatase) (EC 3.1.3.25)	syn:sll1383	0	Regulatory Functions	Soluble proteins
Slr1560	HisS2, hisZ	0.969665	0.00538514	0.492375	0.0839285	CBM	TS	histidyl tRNA synthetase	Translation	Aminoacyl tRNA synthetases and tRNA modification	P74592	ATP phosphoribosyltransferase regulatory subunit	syn:slr1560	0	Aminoacyl tRNA synthetases and tRNA modification	Soluble proteins
Sll1045	MutT	0.568997	0.0764506	0.623954	0.0838063	MAI	DNAREP	mutator MutT protein	DNA replication, restriction, modification, recombination, and repair	0	P72658	Mutator MutT protein	syn:sll1045	0	DNA repair	Soluble proteins
Sll1662	PheA	0.112345	0.149052	0.375604	0.0825769	CBM	AAB	probable prephenate dehydratase	Amino acid biosynthesis, nitrogen and sulfur assimilation	Aromatic amino acid family	P72808	Prephenate dehydratase (PDT) (EC 4.2.1.51)	syn:sll1662	0	Phenylalanine/Tyrosine biosynthesis	Soluble proteins
Slr1673	SpoU	0.585033	-0.0809795	0.635148	0.0824727	CBM	TS	probable tRNA/rRNA methyltransferase	Translation	Aminoacyl tRNA synthetases and tRNA modification	P74261	Uncharacterized tRNA/rRNA methyltransferase slr1673 (EC 2.1.1.-)	syn:slr1673	0	Aminoacyl tRNA synthetases and tRNA modification	Soluble proteins
Sll1143	UvrD, mutU	0.684664	0.0480969	0.432803	0.0822099	MAI	DNAREP	ATP-dependent helicase PcrA	DNA replication, restriction, modification, recombination, and repair	0	P73465	ATP-dependent DNA helicase (EC 3.6.4.12)	syn:sll1143	0	DNA repair	Unknown
Slr1940	NA	0.270342	0.106149	0.529083	0.0816839	MAI	HYP	periplasmic protein, function unknown	Hypothetical	0	P74500	Slr1940 protein	syn:slr1940	0	Random proteins (Hypothetical)	Soluble proteins
Ssl0242	NA	0.756934	0.0352865	0.54968	0.0807306	MAI	HYP	hypothetical protein	Hypothetical	0	P74470	Ssl0242 protein	syn:ssl0242	0	Random proteins (Hypothetical)	Soluble proteins
Sll0544	NA	0.972073	0.0360625	0.507668	0.0800522	MAI	HYP	hypothetical protein	Hypothetical	0	Q55399	Sll0544 protein	syn:sll0544	0	Random proteins (Hypothetical)	PM
Sll0819	PsaF	0.872502	0.0279328	0.77466	0.0798146	PSET	PSI	photosystem I reaction center subunit III precursor (PSI-F), plastocyanin (cyt c553) docking protein	Photosynthesis and respiration	Photosystem I	P29256	Photosystem I reaction center subunit III (PSI-F)	syn:sll0819	PSI	Photosystem I	TM
Slr1235	NA	0.101833	0.283626	0.583967	0.0794623	MAI	HYP	hypothetical protein	Hypothetical	0	P73482	Slr1235 protein	syn:slr1235	0	Random proteins (Hypothetical)	PM
Sll1258	Dcd	0.293751	0.117143	0.454905	0.0793304	MAI	PPNN	dCTP deaminase	Purines, pyrimidines, nucleosides, and nucleotides	Pyrimidine ribonucleotide biosynthesis	P74073	Sll1258 protein	syn:sll1258	0	Pyrimidine ribonucleotide biosynthesis	Soluble proteins
Sll0162	NA	0.209994	-0.141935	0.525592	0.0790451	MAI	HYP	hypothetical protein	Hypothetical	0	Q55564	Sll0162 protein	syn:sll0162	0	Random proteins (Hypothetical)	Unknown
Sll0816	NA	0.151526	0.191047	0.236076	0.078645	MAI	OTHER	probable oxidoreductase	Other categories	Other	P74041	Uncharacterized oxidoreductase sll0816 (EC 1.-.-.-)	syn:sll0816	0	Other	Unknown
Slr1255	Pys, crtB	0.206199	0.279494	0.370533	0.0785481	MAI	BSC	phytoene synthase	Biosynthesis of cofactors, prosthetic groups, and carriers	Carotenoid	P37294	15-cis-phytoene synthase (PSase) (EC 2.5.1.32)	syn:slr1255	Carotenoid Biosynthesis	NA	NA
Slr0191	SpoIID, lytB	0.251604	-0.178484	0.52783	0.0780385	LPB	CE	amidase enhancer, periplasmic protein	Cell envelope	Murein sacculus and peptidoglycan	Q55763	Amidase enhancer	syn:slr0191	0	Peptidoglycan degradation	Soluble proteins
Ssl3093	CpcD	0.291646	0.164021	0.487888	0.0773608	LHC	PBS	phycobilisome small rod linker polypeptide	Photosynthesis and respiration	Phycobilisome	P73202	Phycobilisome 8.9 kDa linker polypeptide, phycocyanin-associated, rod (L-8.9/R) (Rod-capping linker protein)	syn:ssl3093	PBS	Phycobilisome	Soluble proteins
Slr2130	AroB	0.888423	0.0127603	0.431783	0.0767165	CBM	AAB	3-dehydroquinate synthase	Amino acid biosynthesis, nitrogen and sulfur assimilation	Aromatic amino acid family	P73997	3-dehydroquinate synthase (DHQS) (EC 4.2.3.4)	syn:slr2130	0	Chorismate biosynthesis	Soluble proteins
Sll0995	NA	0.805214	0.0366683	0.212146	0.0764906	MAI	HYP	hypothetical protein	Hypothetical	0	P73130	Sll0995 protein	syn:sll0995	0	Random proteins (Hypothetical)	Soluble proteins
Sll0293	NA	0.746357	0.0285835	0.318432	0.0761346	MAI	UNK	unknown protein	Unknown	0	Q55547	Sll0293 protein	syn:sll0293	0	Unknown Proteins	Soluble proteins
Slr1565	IscA2	0.906065	0.000997499	0.634209	0.0760861	MAI	HYP	hypothetical protein	Hypothetical	0	P74596	Uncharacterized protein slr1565	syn:slr1565	0	Random proteins (Hypothetical)	Unknown
Sll0102	NA	0.662361	0.0598155	0.719807	0.075411	MAI	HYP	hypothetical protein	Hypothetical	0	Q55875	Sll0102 protein	syn:sll0102	0	Random proteins (Hypothetical)	Soluble proteins
Slr0556	YlmE	0.669303	-0.0300584	0.311664	0.0752451	MAI	HYP	hypothetical protein	Hypothetical	0	P52056	Pyridoxal phosphate homeostasis protein (PLP homeostasis protein)	syn:slr0556	0	Random proteins (Hypothetical)	Soluble proteins
Slr0565	SyndsbAB	0.0967246	-0.12152	0.463745	0.0750343	MAI	HYP	hypothetical protein	Hypothetical	0	Q55392	Slr0565 protein	syn:slr0565	0	Random proteins (Hypothetical)	PM
Sll1470	LeuC	0.353979	-0.129475	0.449974	0.0746435	CBM	AAB	3-isopropylmalate dehydratase large subunit	Amino acid biosynthesis, nitrogen and sulfur assimilation	Branched chain family	P54384	3-isopropylmalate dehydratase large subunit (EC 4.2.1.33) (Alpha-IPM isomerase) (IPMI) (Isopropylmalate isomerase)	syn:sll1470	0	Isoleucine, valine, leucine biosynthesis	Unknown
Sll1664	NA	0.544114	-0.104759	0.467093	0.0740098	MAI	OTHER	probable glycosyl transferase	Other categories	Other	P72806	Sll1664 protein	syn:sll1664	0	Other	TM
Slr1384	NA	0.498835	-0.0995326	0.431178	0.073918	MAI	HYP	hypothetical protein	Hypothetical	0	P73167	Slr1384 protein	syn:slr1384	0	NA	NA
Slr1238	GshB	0.348696	0.14449	0.533434	0.072317	MAI	BSC	glutathione synthetase	Biosynthesis of cofactors, prosthetic groups, and carriers	Thioredoxin, glutaredoxin, and glutathione	P73493	Glutathione synthetase (EC 6.3.2.3) (GSH synthetase) (GSH-S) (GSHase) (Glutathione synthase)	syn:slr1238	0	Glutathione biosynthesis	Soluble proteins
Sll1667	Mom72	0.882549	0.0276155	0.157145	0.0711352	MAI	HYP	periplasmic protein, similar to mitochondrial outer membrane 72K protein	Hypothetical	0	P72802	Mitochondrial outer membrane 72K protein	syn:sll1667	0	Random proteins (Hypothetical)	Soluble proteins
Sll1464	NA	0.607902	0.0337621	0.594685	0.0700696	MAI	HYP	hypothetical protein	Hypothetical	0	P73436	UPF0061 protein sll1464	syn:sll1464	0	Random proteins (Hypothetical)	Soluble proteins
Sll0221	PrxQ-B2	0.743593	-0.125041	0.649746	0.0690253	CBM	TBP	bacterioferritin comigratory protein	Transport and binding proteins	0	P72719	Bacterioferritin comigratory protein	syn:sll0221	0	Other transport & Binding Proteins	Soluble proteins
Sll1231	MtfB, gumH	0.191639	0.189855	0.52906	0.0689193	GLM	SUGMET	mannosyltransferase	Energy metabolism	Sugars	P74013	Mannosyltransferase B	syn:sll1231	0	NA	NA
Sll1531	NA	0.190222	-0.172346	0.596779	0.0687244	MAI	UNK	unknown protein	Unknown	0	P74356	Sll1531 protein	syn:sll1531	0	Unknown Proteins	Unknown
Slr1718	NA	0.28475	-0.0628353	0.454501	0.0674063	MAI	HYP	hypothetical protein	Hypothetical	0	P73849	Probable 2-phosphosulfolactate phosphatase (EC 3.1.3.71)	syn:slr1718	0	Random proteins (Hypothetical)	Soluble proteins
Sll1388	NA	0.856013	-0.0319493	0.556695	0.0669676	MAI	HYP	hypothetical protein	Hypothetical	0	P74148	Universal stress protein Sll1388 (USP Sll1388)	syn:sll1388	0	Random proteins (Hypothetical)	Soluble proteins
Sll1870	NA	0.806757	-0.0804741	0.637366	0.0665113	CBM	TBP	ATP-binding protein of ABC transporter	Transport and binding proteins	0	P74140	ABC transporter	syn:sll1870	0	Other transport & Binding Proteins	PM
Sll0034	VanY	0.607254	0.105326	0.477601	0.0664892	MAI	OTHER	putative carboxypeptidase	Other categories	Other	Q55454	Sll0034 protein	syn:sll0034	0	Other	PM
Slr2001	CphB, pepE	0.656841	0.0372047	0.50464	0.0664169	MAI	OTHER	cyanophycinase	Other categories	Adaptations and atypical conditions	P73832	Cyanophycinase (EC 3.4.15.6)	syn:slr2001	0	Cyanophycin biosynthesis/degradation	Soluble proteins
Slr1875	ExoD	0.031488	0.0795808	0.57246	0.0662022	MAI	HYP	hypothetical protein	Hypothetical	0	P73633	Uncharacterized protein slr1875	syn:slr1875	0	Random proteins (Hypothetical)	PM
Sll1025	NA	0.192287	0.244318	0.334565	0.0661074	MAI	HYP	hypothetical protein	Hypothetical	0	P72924	Sll1025 protein	syn:sll1025	0	Random proteins (Hypothetical)	Soluble proteins
Slr0220	GlyS	0.376313	-0.0787603	0.402104	0.0660135	CBM	TS	glycyl-tRNA synthetase beta chain	Translation	Aminoacyl tRNA synthetases and tRNA modification	Q55690	Glycine--tRNA ligase beta subunit (EC 6.1.1.14) (Glycyl-tRNA synthetase beta subunit) (GlyRS)	syn:slr0220	0	Aminoacyl tRNA synthetases and tRNA modification	Soluble proteins
Slr0536	HemE	0.7122	-0.0639329	0.554616	0.0659659	LHC	BSC	uroporphyrinogen decarboxylase	Biosynthesis of cofactors, prosthetic groups, and carriers	Cobalamin, heme, phycobilin and porphyrin	P54224	Uroporphyrinogen decarboxylase (UPD) (URO-D) (EC 4.1.1.37)	syn:slr0536	heme synthesis	Heme biosynthesis	Soluble proteins
Slr1969	SycikA, hik24	0.90413	0.0526144	0.706721	0.0658437	MAI	RF	two-component sensor histidine kinase	Regulatory functions	0	P74111	Hybrid sensory kinase	syn:slr1969	Hik	NA	NA
Slr1734	OpcA	0.631836	-0.0525902	0.48584	0.0657765	GLM	OPP	glucose 6-phosphate dehydrogenase assembly protein	Energy metabolism	Pentose phosphate pathway	P73720	Putative OxPP cycle protein OpcA	syn:slr1734	OPP	Pentose phosphate pathway	Soluble proteins
Slr1251	Cyp, rot1	0.602347	-0.0934977	0.604564	0.0657135	RIB	TRNS	peptidyl-prolyl cis-trans isomerase	Translation	Protein modification and translation factors	P73789	Peptidyl-prolyl cis-trans isomerase slr1251 (PPIase slr1251) (EC 5.2.1.8) (Rotamase slr1251)	syn:slr1251	0	Protein modification and translation factors	Soluble proteins
Slr0434	Efp	0.34114	-0.147941	0.577208	0.0656528	RIB	TRNS	elongation factor P	Translation	Protein modification and translation factors	Q55119	Elongation factor P (EF-P)	syn:slr0434	0	Protein modification and translation factors	Soluble proteins
Slr0543	TrpB	0.376202	-0.118077	0.739703	0.0643646	CBM	AAB	tryptophan synthase beta subunit	Amino acid biosynthesis, nitrogen and sulfur assimilation	Aromatic amino acid family	Q59992	Tryptophan synthase beta chain (EC 4.2.1.20)	syn:slr0543	0	Tryptophan biosynthesis	Soluble proteins
Sll0080	ArgC	0.1738	0.156609	0.617711	0.0642262	CBM	AAB	N-acetyl-gamma-glutamyl-phosphate reductase	Amino acid biosynthesis, nitrogen and sulfur assimilation	Glutamate family / Nitrogen assimilation	P54899	N-acetyl-gamma-glutamyl-phosphate reductase (AGPR) (EC 1.2.1.38) (N-acetyl-glutamate semialdehyde dehydrogenase) (NAGSA dehydrogenase)	syn:sll0080	0	Arginine biosynthesis	Soluble proteins
Slr0551	NA	0.383167	-0.179162	0.588157	0.0634997	MAI	HYP	hypothetical protein	Hypothetical	0	P54123	Ribonuclease J (RNase J) (EC 3.1.-.-)	syn:slr0551	0	Random proteins (Hypothetical)	Unknown
Sll0402	AspC, aat	0.160364	-0.106392	0.287326	0.0633263	CBM	AAB	aspartate aminotransferase	Amino acid biosynthesis, nitrogen and sulfur assimilation	Aspartate family	Q55128	Aspartate aminotransferase (AspAT) (EC 2.6.1.1) (Transaminase A)	syn:sll0402	TCA - incomplete TCA cycle shunt	Aspartate / glutamate exchange	Soluble proteins
Sll0374	UrtE, livF	0.726445	0.361103	0.908406	0.0628796	CBM	TBP	urea transport system ATP-binding protein	Transport and binding proteins	0	Q55753	High-affinity branched-chain amino acid transport ATP-binding protein	syn:sll0374	urea transport	Urea transport system	PM
Slr1703	SerS	0.280749	0.159489	0.62693	0.0620083	CBM	TS	seryl-tRNA synthetase	Translation	Aminoacyl tRNA synthetases and tRNA modification	P73201	Serine--tRNA ligase (EC 6.1.1.11) (Seryl-tRNA synthetase) (SerRS) (Seryl-tRNA(Ser/Sec) synthetase)	syn:slr1703	0	Aminoacyl tRNA synthetases and tRNA modification	Soluble proteins
Sll0413	NA	0.285908	-0.281751	0.708997	0.0611006	MAI	HYP	hypothetical protein	Hypothetical	0	Q55114	Sll0413 protein	syn:sll0413	0	Random proteins (Hypothetical)	PM
Slr0017	MurA	0.339355	0.118232	0.540589	0.0610884	LPB	CE	UDP-N-acetylglucosamine 1-carboxyvinyltransferase	Cell envelope	Murein sacculus and peptidoglycan	Q55673	UDP-N-acetylglucosamine 1-carboxyvinyltransferase (EC 2.5.1.7) (Enoylpyruvate transferase) (UDP-N-acetylglucosamine enolpyruvyl transferase) (EPT)	syn:slr0017	0	Peptidoglycan biosynthesis	Soluble proteins
Slr1590	NA	0.587427	0.0693821	0.384877	0.0607652	MAI	HYP	hypothetical protein	Hypothetical	0	P72968	Slr1590 protein	syn:slr1590	0	Random proteins (Hypothetical)	Unknown
Sll1693	NA	0.324541	0.130217	0.684013	0.0607419	MAI	HYP	hypothetical protein	Hypothetical	0	P73705	Sll1693 protein	syn:sll1693	0	Random proteins (Hypothetical)	Soluble proteins
Slr2102	FtsY	0.482939	0.0750542	0.510451	0.06073	MAI	CELPROC	cell division protein FtsY	Cellular processes	Cell division	P73930	Signal recognition particle receptor FtsY (SRP receptor)	syn:slr2102	Fts	SRP Pathway	Soluble proteins
Sll8007	NA	0.356086	0.228337	0.550654	0.0603399	MAI	UNK	unknown protein	Unknown	0	Q6ZE85	Uncharacterized protein	syn:sll8007	0	NA	NA
Sll1709	Gdh	0.692109	0.0441763	0.51898	0.0602824	GLM	OPP	3-ketoacyl-acyl carrier protein reductase	Energy metabolism	Pentose phosphate pathway	P73684	Glucose dehydrogenase	syn:sll1709	ED / OPP glycolytic pathway	NA	NA
Sll0603	MenD	0.0689499	-0.209252	0.45431	0.0602635	MAI	BSC	menaquinone biosynthesis protein MenD	Biosynthesis of cofactors, prosthetic groups, and carriers	Menaquinone and ubiquinone	Q55725	2-succinyl-5-enolpyruvyl-6-hydroxy-3-cyclohexene-1-carboxylate synthase (SEPHCHC synthase) (EC 2.2.1.9)	syn:sll0603	Phylloquinone biosynthesis	Menoquinone	Soluble proteins
Sll1092	NA	0.843868	0.0164334	0.721795	0.0589227	MAI	HYP	hypothetical protein	Hypothetical	0	P74243	Sll1092 protein	syn:sll1092	0	Random proteins (Hypothetical)	Soluble proteins
Sll0002	Pbp1	0.00133533	-0.920024	0.593766	0.0582184	MAI	OTHER	penicillin-binding protein	Other categories	Drug and analog sensitivity	Q55683	Penicillin-binding protein 1A	syn:sll0002	PBP (penicillin-binding proteins)	Peptidoglycan polymerization	Unknown
Sll0649	Rre3	0.562739	0.0999186	0.46105	0.0576788	MAI	RF	two-component response regulator OmpR subfamily	Regulatory functions	0	P72948	OmpR subfamily	syn:sll0649	0	Regulatory Functions	Soluble proteins
Ssl3335	SecE	0.892714	-0.0168819	0.615989	0.056822	RIB	CELPROC	preprotein translocase SecE subunit	Cellular processes	Protein and peptide secretion	P38382	Protein translocase subunit SecE	syn:ssl3335	Sec pathway	Sec Pathway	TM
Sll0533	Tig	0.803998	-0.0277112	0.588176	0.0561726	RIB	CELPROC	trigger factor	Cellular processes	Protein and peptide secretion	Q55511	Trigger factor (TF) (EC 5.2.1.8) (PPIase)	syn:sll0533	0	Random proteins (Protein and peptide secretion)	Unknown
Slr1776	NA	0.648654	0.115817	0.785816	0.0557808	CBM	TBP	high affinity sulfate transporter	Transport and binding proteins	0	P72770	High affinity sulfate transporter	syn:slr1776	0	Other transport & Binding Proteins	PM
Slr0356	NA	0.141429	0.398551	0.865976	0.0556891	MAI	HYP	hypothetical protein	Hypothetical	0	Q55651	Slr0356 protein	syn:slr0356	0	NA	NA
Sll1033	NA	0.336333	0.124695	0.635633	0.055412	MAI	OTHER	probable protein phosphatase	Other categories	Other	P72756	Sll1033 protein	syn:sll1033	0	Other	Soluble proteins
Sll0263	NA	0.187978	0.245298	0.73332	0.0552357	MAI	UNK	unknown protein	Unknown	0	P74404	Sll0263 protein	syn:sll0263	0	NA	NA
Ssl0546	MinE	0.151439	-0.259969	0.657921	0.0547161	MAI	CELPROC	septum site-determining protein MinE	Cellular processes	Cell division	Q55899	Putative cell division topological specificity factor	syn:ssl0546	0	Cell division (min)	Unknown
Sll1994	HemB	0.602306	-0.0897003	0.715712	0.054429	LHC	BSC	porphobilinogen synthase (5-aminolevulinate dehydratase)	Biosynthesis of cofactors, prosthetic groups, and carriers	Cobalamin, heme, phycobilin and porphyrin	P77969	Delta-aminolevulinic acid dehydratase (ALAD) (ALADH) (EC 4.2.1.24) (Porphobilinogen synthase)	syn:sll1994	heme synthesis	Heme biosynthesis	Soluble proteins
Sll0227	PpiB, cdv1	0.453848	-0.124155	0.744958	0.0536192	RIB	TRNS	peptidyl-prolyl cis-trans isomerase B, periplasmic protein	Translation	Protein modification and translation factors	P72704	Probable peptidyl-prolyl cis-trans isomerase sll0227 (PPIase sll0227) (EC 5.2.1.8) (Rotamase sll0227)	syn:sll0227	0	Protein modification and translation factors	Unknown
Sll1336	NA	0.975498	0.000721303	0.411498	0.0535626	MAI	HYP	hypothetical protein	Hypothetical	0	P74535	Sll1336 protein	syn:sll1336	0	Random proteins (Hypothetical)	Soluble proteins
Ssl3441	InfA	0.937045	-0.0251212	0.623008	0.0532237	RIB	TRNS	initiation factor IF-1	Translation	Protein modification and translation factors	P73301	Translation initiation factor IF-1	syn:ssl3441	0	Protein modification and translation factors	Large ribosomal protein
Slr1762	NA	0.591602	-0.0317327	0.849356	0.0524686	MAI	HYP	hypothetical protein	Hypothetical	0	P73039	Slr1762 protein	syn:slr1762	0	Random proteins (Hypothetical)	Soluble proteins
Sll1217	NA	0.701607	-0.0491401	0.706216	0.052466	MAI	UNK	unknown protein	Unknown	0	P74030	Sll1217 protein	syn:sll1217	0	Unknown Proteins	Soluble proteins
Sll0587	Pyk1, pykF	0.886732	-0.0365741	0.805761	0.0523984	GLM	GLC	pyruvate kinase	Energy metabolism	Glycolysis	Q55863	Pyruvate kinase 1 (PK 1) (EC 2.7.1.40)	syn:sll0587	Glycolisis common/pyruvate metabol.	Glycolysis	Soluble proteins
Sll0928	ApcD	0.0609133	0.163426	0.622481	0.0522	LHC	PBS	allophycocyanin-B	Photosynthesis and respiration	Phycobilisome	P72870	Allophycocyanin subunit alpha-B	syn:sll0928	PBS	Phycobilisome	Soluble proteins
Sll1545	Gst1	0.654754	0.0668767	0.635839	0.052085	MAI	BSC	glutathione S-transferase	Biosynthesis of cofactors, prosthetic groups, and carriers	Thioredoxin, glutaredoxin, and glutathione	P74665	Glutathione S-transferase	syn:sll1545	0	Small redox enzymes	PM
Sll1816	Rps13, rpsM	0.926872	-0.0445432	0.723082	0.0519872	RIB	TRNS	30S ribosomal protein S13	Translation	Ribosomal proteins: synthesis and modification	P73299	30S ribosomal protein S13	syn:sll1816	0	Small ribosomal subunit protein	Small ribosomal protein
Slr0935	NA	0.46014	0.344526	0.847779	0.0505952	MAI	HYP	hypothetical protein	Hypothetical	0	P74300	Slr0935 protein	syn:slr0935	0	NA	NA
Sll1342	Gap2	0.250121	-0.142466	0.704426	0.0505263	CBM	CCM	NAD(P)-dependent glyceraldehyde-3-phosphate dehydrogenase	Photosynthesis and respiration	CO2 fixation	P80505	Glyceraldehyde-3-phosphate dehydrogenase 2 (EC 1.2.1.59) (GAPDH 2) (NAD(P)-dependent glyceraldehyde-3-phosphate dehydrogenase) (NAD-dependent glyceraldehyde-3-phosphate dehydrogenase)	syn:sll1342	CCM	Glycolysis	Soluble proteins
Slr0120	NA	0.839466	-0.0253828	0.820856	0.0504368	CBM	TS	probable tRNA/rRNA methyltransferase	Translation	Aminoacyl tRNA synthetases and tRNA modification	Q55896	tRNA (cytidine/uridine-2'-O-)-methyltransferase TrmJ (EC 2.1.1.200) (tRNA (cytidine(32)/uridine(32)-2'-O)-methyltransferase) (tRNA Cm32/Um32 methyltransferase)	syn:slr0120	0	Aminoacyl tRNA synthetases and tRNA modification	Soluble proteins
Slr0443	NA	0.962063	0.00432428	0.551458	0.0502242	MAI	HYP	hypothetical protein	Hypothetical	0	P74379	Slr0443 protein	syn:slr0443	0	Random proteins (Hypothetical)	Soluble proteins
Sll0141	NA	0.565959	-0.152245	0.743002	0.0498664	MAI	HYP	hypothetical protein	Hypothetical	0	P74462	Sll0141 protein	syn:sll0141	0	Random proteins (Hypothetical)	PM
Sll7034	NA	0.875996	-0.0189485	0.72505	0.0481727	MAI	HYP	hypothetical protein	Hypothetical	0	Q6ZEG4	Sll7034 protein	syn:sll7034	0	NA	NA
Slr0323	Ams1	0.502343	-0.0751577	0.773347	0.0478245	CBM	CIM	putative alpha-mannosidase	Central intermediary metabolism	Polysaccharides and glycoproteins	Q55528	Alpha-mannosidase	syn:slr0323	0	Unknown Proteins	Soluble proteins
Slr1353	NA	0.941246	-0.0215606	0.676402	0.047207	MAI	HYP	hypothetical protein	Hypothetical	0	P42350	Uncharacterized protein slr1353	syn:slr1353	0	Random proteins (Hypothetical)	Soluble proteins
Sll0745	PfkA, pfkB2	0.456935	-0.154866	0.912702	0.0472044	GLM	GLC	phosphofructokinase	Energy metabolism	Glycolysis	Q55988	ATP-dependent 6-phosphofructokinase 2 (ATP-PFK 2) (Phosphofructokinase 2) (EC 2.7.1.11) (Phosphohexokinase 2)	syn:sll0745	EMP pathway	Glycolysis	Soluble proteins
Slr0752	Eno	0.250021	0.107727	0.45542	0.0469624	GLM	GLC	enolase	Energy metabolism	Glycolysis	P77972	Enolase (EC 4.2.1.11) (2-phospho-D-glycerate hydro-lyase) (2-phosphoglycerate dehydratase)	syn:slr0752	Glycolisis common	Glycolysis	Soluble proteins
Sll1677	NA	0.175121	-0.206042	0.579853	0.0465752	MAI	OTHER	similar to spore maturation protein B	Other categories	Adaptations and atypical conditions	P72784	Spore maturation protein B	syn:sll1677	0	Unknown Proteins	PM
Sll1362	IleS	0.573184	-0.0513512	0.492807	0.0463736	CBM	TS	isoleucyl-tRNA synthetase	Translation	Aminoacyl tRNA synthetases and tRNA modification	P73505	Isoleucine--tRNA ligase (EC 6.1.1.5) (Isoleucyl-tRNA synthetase) (IleRS)	syn:sll1362	0	Aminoacyl tRNA synthetases and tRNA modification	Soluble proteins
Slr0915	TrnfM	0.0505126	-0.310561	0.681032	0.0463242	MAI	DNAREP	putative endonuclease [encoded in trnfM-intron: 2791054 - 2791708]	DNA replication, restriction, modification, recombination, and repair	0	Q57253	Putative endonuclease	syn:slr0915	0	Poorly characterised	Unknown
Slr1254	CrtP, pds	0.424759	-0.0490321	0.569775	0.045899	MAI	BSC	phytoene dehydrogenase (phytoene desaturase)	Biosynthesis of cofactors, prosthetic groups, and carriers	Carotenoid	P29273	Phytoene dehydrogenase (EC 1.3.99.-) (Phytoene desaturase)	syn:slr1254	Carotenoid Biosynthesis	Carotenoid biosynthesis	Soluble proteins
Slr1732	NA	0.158894	0.15836	0.676508	0.0453943	MAI	HYP	hypothetical protein	Hypothetical	0	P73716	Slr1732 protein	syn:slr1732	0	Random proteins (Hypothetical)	Soluble proteins
Slr1385	NA	0.413952	0.0795685	0.575091	0.0449507	MAI	UNK	unknown protein	Unknown	0	P73168	Slr1385 protein	syn:slr1385	0	Unknown Proteins	Soluble proteins
Sll0509	NA	0.654506	0.0727477	0.576518	0.0446153	MAI	PPNN	similar to 5&#x27;,5&#x27;&#x27;&#x27;-P-1,P-4-tetraphosphate phosphorylase II	Purines, pyrimidines, nucleosides, and nucleotides	Purine ribonucleotide biosynthesis	Q55478	Ap-4-A phosphorylase II	syn:sll0509	0	Purine ribonucleotide biosynthesis	Soluble proteins
Sll0487	CpcM	0.521737	0.0809336	0.595777	0.0432215	MAI	HYP	hypothetical protein	Hypothetical	0	Q55818	Sll0487 protein	syn:sll0487	0	Random proteins (Hypothetical)	Soluble proteins
Slr0604	LepA	0.341482	-0.142132	0.944507	0.0430302	MAI	OTHER	GTP-binding protein	Other categories	Other	P74751	Elongation factor 4 (EF-4) (EC 3.6.5.n1) (Ribosomal back-translocase LepA)	syn:slr0604	0	Unknown Proteins	Unknown
Sll1166	NA	0.705916	-0.0821064	0.727031	0.0426339	MAI	HYP	hypothetical protein	Hypothetical	0	P74204	Sll1166 protein	syn:sll1166	0	Random proteins (Hypothetical)	PM
Slr0398	NA	0.169037	-0.126989	0.899653	0.042422	MAI	UNK	unknown protein	Unknown	0	P74428	Slr0398 protein	syn:slr0398	0	Unknown Proteins	Unknown
Slr0213	GuaA	0.700137	-0.0316367	0.462907	0.0422382	MAI	PPNN	GMP synthetase	Purines, pyrimidines, nucleosides, and nucleotides	Purine ribonucleotide biosynthesis	P49057	GMP synthase [glutamine-hydrolyzing] (EC 6.3.5.2) (GMP synthetase) (Glutamine amidotransferase)	syn:slr0213	0	Purine ribonucleotide biosynthesis	Soluble proteins
Sll0891	CitH, ldh	0.573731	-0.0782834	0.878018	0.04214	CBM	EM	malate dehydrogenase	Energy metabolism	TCA cycle	Q55383	Malate dehydrogenase (EC 1.1.1.37)	syn:sll0891	TCA/Glycolate metabolism	TCA cycle	Soluble proteins
Slr0580	NA	0.626494	0.0463613	0.414447	0.0419827	MAI	OTHER	aluminum resistance protein homolog	Other categories	Drug and analog sensitivity	Q55407	Slr0580 protein	syn:slr0580	0	Unknown Proteins	Soluble proteins
Sll5050	NA	0.270117	0.0988655	0.771332	0.0412594	MAI	OTHER	probable glycosyltransferase	Other categories	Other	Q6ZET0	Sll5050 protein	syn:sll5050	0	Other	TM
Sll0736	NA	0.447868	0.136292	0.860382	0.0403934	MAI	HYP	hypothetical protein	Hypothetical	0	P74629	Sll0736 protein	syn:sll0736	0	Random proteins (Hypothetical)	Unknown
Slr1552	NA	0.119237	-0.134227	0.665807	0.0403858	MAI	UNK	unknown protein	Unknown	0	P73446	Slr1552 protein	syn:slr1552	0	NA	NA
Slr8030	NA	0.414498	-0.189784	0.716214	0.0399681	MAI	HYP	hypothetical protein	Hypothetical	0	Q6ZE62	Slr8030 protein	syn:slr8030	0	Random proteins (Hypothetical)	Unknown
Slr2051	CpcG1	0.976358	0.00473069	0.675084	0.0398361	LHC	PBS	phycobilisome rod-core linker polypeptide	Photosynthesis and respiration	Phycobilisome	P73093	Phycobilisome rod-core linker polypeptide CpcG	syn:slr2051	PBS	Phycobilisome	Soluble proteins
Slr0965	DnaN	0.246421	-0.138498	0.859698	0.0397704	MAI	DNAREP	DNA polymerase III beta subunit	DNA replication, restriction, modification, recombination, and repair	0	P72856	Beta sliding clamp (Beta clamp) (Sliding clamp) (Beta-clamp processivity factor) (DNA polymerase III beta sliding clamp subunit) (DNA polymerase III subunit beta)	syn:slr0965	0	DNA replication	Soluble proteins
Slr1032	NA	0.579706	0.10591	0.746616	0.039505	MAI	UNK	unknown protein	Unknown	0	P73142	Slr1032 protein	syn:slr1032	0	Unknown Proteins	Soluble proteins
Slr1179	NA	0.870788	0.0113213	0.686726	0.0391653	MAI	HYP	hypothetical protein	Hypothetical	0	P74706	Anhydro-N-acetylmuramic acid kinase (EC 2.7.1.170) (AnhMurNAc kinase)	syn:slr1179	0	Random proteins (Hypothetical)	Soluble proteins
Slr2060	NA	0.759302	0.0953825	0.851421	0.0390386	MAI	HYP	hypothetical protein	Hypothetical	0	P73812	Slr2060 protein	syn:slr2060	0	Random proteins (Hypothetical)	TM
Slr1693	PixE	0.34539	-0.182052	0.787879	0.0385936	MAI	RF	two-component response regulator PatA subfamily	Regulatory functions	0	P74294	PatA subfamily	syn:slr1693	0	Regulatory Functions	Soluble proteins
Sll1871	Hik6	0.8506	-0.0291431	0.879921	0.0385078	MAI	RF	two-component system sensory histidine kinase	Regulatory functions	0	P74137	Sensory transduction histidine kinase	syn:sll1871	Hik	Regulatory Functions	PM
Slr1984	Rps1b	0.569585	0.0590651	0.657027	0.0382001	RIB	TRNS	nucleic acid-binding protein, 30S ribosomal protein S1 homolog	Translation	Ribosomal proteins: synthesis and modification	P74142	30S ribosomal protein S1 homolog B	syn:slr1984	0	Small ribosomal subunit protein	Small ribosomal protein
Sll1446	RfrL	0.383443	-0.0876658	0.942774	0.0377242	MAI	HYP	hypothetical protein	Hypothetical	0	P74206	Sll1446 protein	syn:sll1446	0	Random proteins (Hypothetical)	Soluble proteins
Sll1004	CruG	0.0740585	0.170913	0.627821	0.0374191	MAI	HYP	hypothetical protein	Hypothetical	0	P73024	Sll1004 protein	syn:sll1004	Carotenoid Biosynthesis	Random proteins (Hypothetical)	TM
Sll0639	NA	0.259256	0.376306	0.710791	0.037383	MAI	HYP	hypothetical protein	Hypothetical	0	P72962	Sll0639 protein	syn:sll0639	0	Random proteins (Hypothetical)	Soluble proteins
Sll1370	RfbM	0.890758	-0.0474382	0.793338	0.0373123	GLM	SUGMET	mannose-1-phosphate guanylyltransferase	Energy metabolism	Sugars	P74172	GDP-mannose pyrophosphorylase	syn:sll1370	0	Mannose and fucose metabolism	Soluble proteins
Sll0209	NA	0.740429	-0.0498934	0.863079	0.0369124	MAI	HYP	hypothetical protein	Hypothetical	0	Q55687	Long-chain acyl-[acyl-carrier-protein] reductase (AAR) (Acyl-ACP reductase) (EC 1.2.1.80)	syn:sll0209	0	Hydrocarbon biosynthesis	Unknown
Slr1643	PetH	0.660765	-0.0453654	0.657795	0.0368691	PSET	SEC	ferredoxin-NADP oxidoreductase	Photosynthesis and respiration	Soluble electron carriers	Q55318	Ferredoxin--NADP reductase (FNR) (EC 1.18.1.2)	syn:slr1643	SEC	Soluble electron carriers	Soluble proteins
Slr1982	Rre21	0.0310584	-0.118782	0.829023	0.036809	MAI	RF	two-component response regulator CheY subfamily	Regulatory functions	0	P74138	CheY subfamily	syn:slr1982	RRE	Regulatory Functions	Soluble proteins
Sll1579	CpcC2	0.91814	-0.0135805	0.768069	0.0361248	LHC	PBS	phycobilisome rod linker polypeptide	Photosynthesis and respiration	Phycobilisome	P73204	Phycobilisome 32.1 kDa linker polypeptide, phycocyanin-associated, rod 2	syn:sll1579	PBS	Phycobilisome	Soluble proteins
Slr1856	IcfG	0.404381	0.249984	0.87488	0.0353182	MAI	TRANSCR	phosphoprotein substrate of icfG gene cluster	Transcription	RNA synthesis, modification, and DNA transcription	P73607	Anti-sigma factor antagonist	syn:slr1856	0	RNA synthesis, modification, and DNA transcription	Unknown
Slr1706	DfrA	0.471547	0.0712081	0.766938	0.0348	MAI	BSC	dihydroflavonol 4-reductase	Biosynthesis of cofactors, prosthetic groups, and carriers	Others	P73212	Putative dihydroflavonol 4-reductase (DFR) (EC 1.1.1.219) (Dihydrokaempferol 4-reductase)	syn:slr1706	0	Unknown Proteins	Unknown
Sll1638	PsbQ	0.655353	0.0850692	0.892165	0.03455	PSET	PSII	hypothetical protein	Hypothetical	0	P73048	Sll1638 protein	syn:sll1638	PSII	Photosystem II	TM
Slr0165	ClpP3	0.839468	-0.0358536	0.759793	0.0344675	MAI	TRANSL	ATP-dependent Clp protease proteolytic subunit	Translation	Degradation of proteins, peptides, and glycopeptides	P74467	Probable ATP-dependent Clp protease proteolytic subunit 3 (EC 3.4.21.92) (Endopeptidase Clp 3)	syn:slr0165	0	Degradation of proteins, peptides, and glycopeptides	Soluble proteins
Sll0455	ThrA, hom	0.812535	-0.0481765	0.766656	0.0337051	CBM	AAB	homoserine dehydrogenase	Amino acid biosynthesis, nitrogen and sulfur assimilation	Aspartate family	P52986	Homoserine dehydrogenase (HDH) (EC 1.1.1.3)	syn:sll0455	0	Threonine biosynthesis	Soluble proteins
Slr1368	CobL, cbiT	0.202509	0.145727	0.712098	0.0324057	LHC	BSC	precorrin decarbocylase	Biosynthesis of cofactors, prosthetic groups, and carriers	Cobalamin, heme, phycobilin and porphyrin	P73547	Precorrin decarbocylase	syn:slr1368	0	Vitamin B12 biosynthesis	Soluble proteins
Sll0039	PixH, taxY1	0.100505	-0.182022	0.868036	0.0313201	MAI	RF	positive phototaxis protein, two-component response regulator CheY subfamily	Regulatory functions	0	Q55447	CheY subfamily	syn:sll0039	RRE	Regulatory Functions	Soluble proteins
Sll0567	Fur	0.955142	-0.0341069	0.928353	0.0308788	MAI	RF	ferric uptake regulation protein	Regulatory functions	0	P74739	Ferric uptake regulation protein (Ferric uptake regulator)	syn:sll0567	Fe uptake	Regulatory Functions	Unknown
Sll1194	PsbU	0.168401	0.181412	0.683242	0.0304585	PSET	PSII	photosystem II 12 kDa extrinsic protein	Photosynthesis and respiration	Photosystem II	Q55332	Photosystem II 12 kDa extrinsic protein (PS II complex 12 kDa extrinsic protein) (PSII-U)	syn:sll1194	PSII	Photosystem II	Soluble proteins
Sll0454	PheS	0.654724	0.0528135	0.795086	0.030361	CBM	TS	phenylalanyl-tRNA synthetase alpha chain	Translation	Aminoacyl tRNA synthetases and tRNA modification	Q55187	Phenylalanine--tRNA ligase alpha subunit (EC 6.1.1.20) (Phenylalanyl-tRNA synthetase alpha subunit) (PheRS)	syn:sll0454	0	Aminoacyl tRNA synthetases and tRNA modification	Soluble proteins
Sll0033	CrtH	0.173126	-0.190899	0.71553	0.0293919	MAI	HYP	carotene isomerase	Hypothetical	0	Q55455	Sll0033 protein	syn:sll0033	Carotenoid Biosynthesis	Random proteins (Hypothetical)	PM
Sll0362	AlaS, lovB	0.0337742	-0.203665	0.953174	0.0289497	CBM	TS	alanyl-tRNA synthetase	Translation	Aminoacyl tRNA synthetases and tRNA modification	P74423	Alanine--tRNA ligase (EC 6.1.1.7) (Alanyl-tRNA synthetase) (AlaRS)	syn:sll0362	0	Aminoacyl tRNA synthetases and tRNA modification	Soluble proteins
Slr1533	NA	0.17528	0.31438	0.781829	0.0285033	MAI	HYP	hypothetical protein	Hypothetical	0	P74219	Slr1533 protein	syn:slr1533	0	Random proteins (Hypothetical)	Soluble proteins
Slr1109	Ank	0.0371666	-0.279305	0.661981	0.0284965	MAI	OTHER	similar to ankyrin	Other categories	Other	P72763	Erythroid ankyrin	syn:slr1109	0	Other	Soluble proteins
Sll0623	NA	0.467167	0.137838	0.769792	0.0279749	MAI	UNK	unknown protein	Unknown	0	P74577	Sll0623 protein	syn:sll0623	0	Unknown Proteins	Soluble proteins
Slr0841	NA	0.578228	-0.0689343	0.849448	0.0276975	MAI	UNK	periplasmic protein, function unknown	Unknown	0	Q55426	Slr0841 protein	syn:slr0841	0	Unknown Proteins	Unknown
Slr0357	HisS1	0.2498	0.228183	0.80113	0.0275722	CBM	TS	histidyl-tRNA synthetase	Translation	Aminoacyl tRNA synthetases and tRNA modification	Q55653	Histidine--tRNA ligase (EC 6.1.1.21) (Histidyl-tRNA synthetase) (HisRS)	syn:slr0357	0	Aminoacyl tRNA synthetases and tRNA modification	Unknown
Slr1743	NdbB	0.588467	0.0576227	0.750693	0.0273719	PSET	NADH	type 2 NADH dehydrogenase NdbB	Photosynthesis and respiration	NADH dehydrogenase	P73735	Demethylphylloquinone reductase NdbB (EC 1.6.5.12)	syn:slr1743	NDH-2	NADH dehydrogenase type 2	PM
Sll0068	NA	0.441727	0.293571	0.90593	0.0269195	MAI	UNK	unknown protein	Unknown	0	Q55138	Sll0068 protein	syn:sll0068	0	Unknown Proteins	Soluble proteins
Sll1841	OdhB, pdhC	0.794691	-0.0231924	0.708056	0.026796	CBM	EM	pyruvate dehydrogenase dihydrolipoamide acetyltransferase component (E2)	Energy metabolism	Pyruvate dehydrogenase	P74510	Dihydrolipoamide acetyltransferase component of pyruvate dehydrogenase complex (EC 2.3.1.-)	syn:sll1841	pyruvate metabol	Pyruvate dehydrogenase	Small ribosomal protein
Sll1620	NA	0.426889	0.120635	0.808142	0.0266273	MAI	HYP	hypothetical protein	Hypothetical	0	P73730	Sll1620 protein	syn:sll1620	0	Random proteins (Hypothetical)	Soluble proteins
Slr1598	LipA, lip	0.715912	0.0518482	0.816132	0.0264834	LPB	BSC	lipoic acid synthetase	Biosynthesis of cofactors, prosthetic groups, and carriers	Lipoate	P72980	Lipoyl synthase 1 (EC 2.8.1.8) (Lip-syn 1) (Lipoate synthase 1) (Lipoic acid synthase 1) (Sulfur insertion protein lipA1)	syn:slr1598	0	NA	NA
Slr1819	RfrM	0.901561	0.022666	0.745384	0.0264367	MAI	HYP	hypothetical protein	Hypothetical	0	P73709	Uncharacterized protein slr1819	syn:slr1819	0	Random proteins (Hypothetical)	Unknown
Sll1971	NA	0.596867	0.165904	0.959516	0.025943	MAI	OTHER	probable hexosyltransferase	Other categories	Other	P73369	Sll1971 protein	syn:sll1971	0	Other	Soluble proteins
Slr1338	NA	0.452612	0.160703	0.813165	0.025857	MAI	HYP	hypothetical protein	Hypothetical	0	P74074	Slr1338 protein	syn:slr1338	0	Random proteins (Hypothetical)	Soluble proteins
Slr0369	EnvD	0.678245	-0.0661743	0.837842	0.0256761	CBM	TBP	RND multidrug efflux transporter	Transport and binding proteins	0	Q55584	Cation or drug efflux system protein	syn:slr0369	0	Other transport & Binding Proteins	PM
Slr0654	NA	0.410388	-0.136701	0.773052	0.0252015	MAI	UNK	unknown protein	Unknown	0	P74566	Slr0654 protein	syn:slr0654	0	Unknown Proteins	Unknown
Slr2081	TyrA	0.74911	0.123324	0.902823	0.0248333	CBM	AAB	prephenate dehydrogenase	Amino acid biosynthesis, nitrogen and sulfur assimilation	Aromatic amino acid family	P73906	Prephenate dehydrogenase	syn:slr2081	0	Phenylalanine/Tyrosine biosynthesis	Unknown
Sll1435	Pet112	0.00274747	-0.0943942	0.912824	0.0247891	CBM	TS	glutamyl-tRNA(Gln) amidotransferase subunit B	Translation	Aminoacyl tRNA synthetases and tRNA modification	P74215	Aspartyl/glutamyl-tRNA(Asn/Gln) amidotransferase subunit B (Asp/Glu-ADT subunit B) (EC 6.3.5.-)	syn:sll1435	0	Aminoacyl tRNA synthetases and tRNA modification	Soluble proteins
Slr1842	CysK	0.491476	0.106058	0.876262	0.0241414	CBM	AAB	cysteine synthase	Amino acid biosynthesis, nitrogen and sulfur assimilation	Serine family / Sulfur assimilation	P73410	Cysteine synthase (CSase) (EC 2.5.1.47) (O-acetylserine (thiol)-lyase) (OAS-TL) (O-acetylserine sulfhydrylase)	syn:slr1842	cystein biosynthesis	Cysteine biosynthesis	Soluble proteins
Slr0731	NA	0.687776	0.0268249	0.320236	0.0241097	MAI	HYP	hypothetical protein	Hypothetical	0	P72675	Slr0731 protein	syn:slr0731	0	Random proteins (Hypothetical)	Soluble proteins
Slr1096	PhdD, pdhD	0.386258	-0.119874	0.942969	0.0239047	CBM	EM	dihydrolipoamide dehydrogenase	Energy metabolism	Pyruvate dehydrogenase	P72740	Dihydrolipoyl dehydrogenase (EC 1.8.1.4) (Dihydrolipoamide dehydrogenase) (LPD) (E3 component of pyruvate complex)	syn:slr1096	Glycolate/pyruvate metabolism	Pyruvate dehydrogenase	Soluble proteins
Slr1722	GuaB, gnaB	0.19794	-0.158955	0.822212	0.0233334	MAI	PPNN	inosine-5&#x27;-monophosphate dehydrogenase	Purines, pyrimidines, nucleosides, and nucleotides	Purine ribonucleotide biosynthesis	P73853	IMP dehydrogenase subunit	syn:slr1722	0	Purine ribonucleotide biosynthesis	Soluble proteins
Sll1103	GtrB	0.907911	-0.00868631	0.881171	0.0229116	CBM	TBP	integral membrane protein (large) of a TRAP-type permease that mediates sodium-dependent glutamate transport GtrB	Transport and binding proteins	0	P74224	Sll1103 protein	syn:sll1103	0	Glutamate uptake system	PM
Slr0713	Tgt	0.562307	0.101177	0.982314	0.0224663	CBM	TS	tRNA-guanine transglycosylase	Translation	Aminoacyl tRNA synthetases and tRNA modification	Q55983	Queuine tRNA-ribosyltransferase (EC 2.4.2.29) (Guanine insertion enzyme) (tRNA-guanine transglycosylase)	syn:slr0713	0	Aminoacyl tRNA synthetases and tRNA modification	Soluble proteins
Ssr1527	MoaD	0.410798	0.191213	0.795033	0.0223304	MAI	BSC	probable molybdopterin [MPT] converting factor, subunit 1	Biosynthesis of cofactors, prosthetic groups, and carriers	Molybdopterin	P74768	Molybdopterin synthase sulfur carrier subunit	syn:ssr1527	molybdopterin biosynthesis	NA	NA
Slr1515	IctB	0.475826	-0.118735	0.946514	0.0220656	MAI	HYP	putative membrane protein required for bicarbonate uptake	Hypothetical	0	P73958	Slr1515 protein	syn:slr1515	0	NA	NA
Slr2053	NA	0.571614	-0.0887673	0.803595	0.0216503	MAI	OTHER	putative hydrolase	Other categories	Other	P73096	Slr2053 protein	syn:slr2053	0	Other	Unknown
Sll0078	ThrS	0.375118	-0.0837642	0.829613	0.0216343	CBM	TS	threonyl-tRNA synthetase	Translation	Aminoacyl tRNA synthetases and tRNA modification	Q55806	Threonine--tRNA ligase (EC 6.1.1.3) (Threonyl-tRNA synthetase) (ThrRS)	syn:sll0078	0	Aminoacyl tRNA synthetases and tRNA modification	Soluble proteins
Slr0502	CobW	0.144018	0.143659	0.756606	0.0216311	LHC	BSC	cobalamin synthesis protein cobW homolog	Biosynthesis of cofactors, prosthetic groups, and carriers	Cobalamin, heme, phycobilin and porphyrin	Q55822	CobW protein	syn:slr0502	0	Vitamin B12 biosynthesis	Soluble proteins
Slr2082	CtaD2	0.588969	0.0820138	0.822402	0.0211089	PSET	RTO	cytochrome c oxidase subunit I	Photosynthesis and respiration	Respiratory terminal oxidases	P73907	Cytochrome c oxidase subunit I	syn:slr2082	ARTO	Terminal oxidase 2	PM
Sll1377	NA	0.328301	0.0995177	0.93099	0.0210034	MAI	OTHER	probable glycosyltransferase	Other categories	Other	P74165	Beta-monoglucosyldiacylglycerol synthase (Beta-MGS) (MGlcDAG synthase) (EC 2.4.1.336) (UDP-glucose:1,2-diacylglycerol 3-beta-D-glucosyltransferase)	syn:sll1377	membrane lipid synthesis	Fatty acid modification II	TM
Slr0569	NA	0.010928	0.240936	0.865283	0.0206008	MAI	UNK	unknown protein	Unknown	0	Q55395	Slr0569 protein	syn:slr0569	0	Unknown Proteins	Soluble proteins
Sll8002	NA	0.705476	-0.0536565	0.941196	0.0204006	MAI	HYP	hypothetical protein	Hypothetical	0	Q6ZE90	Sll8002 protein	syn:sll8002	0	Random proteins (Hypothetical)	Unknown
Slr0863	NA	0.926103	0.000458704	0.852731	0.0199846	MAI	HYP	hypothetical protein	Hypothetical	0	P73754	Metalloprotease slr0863 (EC 3.4.-.-)	syn:slr0863	0	Random proteins (Hypothetical)	Soluble proteins
Sll1298	ClcD	0.748226	-0.0338971	0.813165	0.0194581	MAI	OTHER	putative carboxymethylenebutenolidase	Other categories	Other	P73163	Putative carboxymethylenebutenolidase (EC 3.1.1.45) (Dienelactone hydrolase) (DLH)	syn:sll1298	0	Other	Soluble proteins
Slr0607	NA	0.827454	0.0328204	0.836594	0.0194577	MAI	HYP	hypothetical protein	Hypothetical	0	P74754	Slr0607 protein	syn:slr0607	0	Random proteins (Hypothetical)	Unknown
Sll1123	NA	0.665276	0.139571	0.869922	0.0191485	MAI	HYP	hypothetical protein	Hypothetical	0	P73338	Sll1123 protein	syn:sll1123	0	Random proteins (Hypothetical)	Soluble proteins
Slr0862	LmbP	0.462015	-0.1312	0.867826	0.0189329	MAI	OTHER	probable sugar kinase	Other categories	Other	P73753	LmbP protein	syn:slr0862	0	NA	NA
Slr1826	NA	0.531562	0.0997486	0.750047	0.0189218	MAI	HYP	hypothetical protein	Hypothetical	0	P73383	Slr1826 protein	syn:slr1826	0	Random proteins (Hypothetical)	Soluble proteins
Sll1200	NA	0.712884	-0.0714341	0.822498	0.0189021	MAI	HYP	hypothetical protein	Hypothetical	0	P72824	Sll1200 protein	syn:sll1200	0	NA	NA
Sll0067	ParB, gst	0.779861	0.0636005	0.932634	0.0188465	MAI	BSC	glutathione S-transferase	Biosynthesis of cofactors, prosthetic groups, and carriers	Thioredoxin, glutaredoxin, and glutathione	Q55139	Glutathione S-transferase	syn:sll0067	0	Small redox enzymes	Soluble proteins
Sll1261	Tsf	0.634994	0.0570734	0.874495	0.018325	RIB	TRNS	elongation factor TS	Translation	Protein modification and translation factors	P74070	Elongation factor Ts (EF-Ts)	syn:sll1261	0	Protein modification and translation factors	Soluble proteins
Sll0202	GidA	0.525112	-0.0313708	0.95702	0.0180365	MAI	CELPROC	glucose inhibited division protein	Cellular processes	Cell division	Q55694	tRNA uridine 5-carboxymethylaminomethyl modification enzyme MnmG (Glucose-inhibited division protein A)	syn:sll0202	0	Cell division	Soluble proteins
Slr1020	SqdB	0.286794	-0.11222	0.879118	0.0180077	LPB	FA	sulfolipid biosynthesis protein SqdB	Fatty acid, phospholipid and sterol metabolism	0	P73128	Sulfolipid biosynthesis protein SqdB	syn:slr1020	0	Fatty acid modification	Soluble proteins
Slr0377	NA	0.180029	0.402795	0.880549	0.0178714	MAI	UNK	unknown protein	Unknown	0	Q55591	Slr0377 protein	syn:slr0377	0	Unknown Proteins	Unknown
Sll1747	AroC	0.271144	-0.114287	0.809912	0.0178219	CBM	AAB	chorismate synthase	Amino acid biosynthesis, nitrogen and sulfur assimilation	Aromatic amino acid family	P23353	Chorismate synthase (CS) (EC 4.2.3.5) (5-enolpyruvylshikimate-3-phosphate phospholyase)	syn:sll1747	0	Chorismate biosynthesis	Unknown
Slr0370	GabD	0.310701	0.0942222	0.774271	0.0172695	CBM	EM	succinate-semialdehyde dehydrogenase (NADP+)	Energy metabolism	Amino acids and amines	Q55585	Probable succinate-semialdehyde dehydrogenase [NADP(+)] (SSDH) (EC 1.2.1.79)	syn:slr0370	TCA - OgdA/SsaD bypass	TCA cycle	Soluble proteins
Slr1679	SynVanX	0.711059	0.0568288	0.887158	0.0170964	MAI	HYP	hypothetical protein	Hypothetical	0	P74268	D-alanyl-D-alanine dipeptidase (D-Ala-D-Ala dipeptidase) (EC 3.4.13.22)	syn:slr1679	0	Random proteins (Hypothetical)	Soluble proteins
Slr1506	NA	0.0635299	-0.15219	0.977536	0.0164976	MAI	HYP	hypothetical protein	Hypothetical	0	P73946	Slr1506 protein	syn:slr1506	0	Random proteins (Hypothetical)	Soluble proteins
Sll2002	NA	0.319291	0.131403	0.796587	0.0160927	MAI	HYP	hypothetical protein	Hypothetical	0	P73680	Sll2002 protein	syn:sll2002	0	Random proteins (Hypothetical)	Unknown
Slr0854	PhrA, phr	0.446205	-0.109737	0.89652	0.0157039	MAI	DNAREP	DNA photolyase	DNA replication, restriction, modification, recombination, and repair	0	Q55081	Deoxyribodipyrimidine photo-lyase (EC 4.1.99.3) (DNA photolyase) (Photoreactivating enzyme)	syn:slr0854	0	DNA repair	Soluble proteins
Sll0480	NA	0.734404	0.0400799	0.94485	0.015495	MAI	OTHER	probable aminotransferase	Other categories	Other	Q55828	LL-diaminopimelate aminotransferase (DAP-AT) (DAP-aminotransferase) (LL-DAP-aminotransferase) (EC 2.6.1.83)	syn:sll0480	0	Other	Soluble proteins
Slr0960	NA	0.644952	0.0596955	0.937882	0.0154695	MAI	UNK	unknown protein	Unknown	0	P74333	Slr0960 protein	syn:slr0960	0	Unknown Proteins	Unknown
Ssl2420	NA	0.1383	-0.143374	0.984833	0.0146129	MAI	UNK	unknown protein	Unknown	0	P74020	Ssl2420 protein	syn:ssl2420	0	NA	NA
Ssr2047	NA	0.426666	0.225395	0.752989	0.0139926	MAI	HYP	hypothetical protein	Hypothetical	0	P73478	Ssr2047 protein	syn:ssr2047	0	Random proteins (Hypothetical)	Unknown
Slr1378	NA	0.783737	0.0864778	0.899077	0.0139317	MAI	HYP	hypothetical protein	Hypothetical	0	P73158	Slr1378 protein	syn:slr1378	0	Random proteins (Hypothetical)	Unknown
Slr1874	DdlA, Ddl(SsDdl)	0.810512	0.0256053	0.822641	0.0136583	LPB	CE	D-alanine--D-alanine ligase	Cell envelope	Murein sacculus and peptidoglycan	P73632	D-alanine--D-alanine ligase (EC 6.3.2.4) (D-Ala-D-Ala ligase) (D-alanylalanine synthetase)	syn:slr1874	0	Peptidoglycan biosynthesis	Unknown
Sll1673	Rre2	0.590736	-0.0647725	0.985338	0.0120088	MAI	RF	two-component response regulator	Regulatory functions	0	P72790	Regulatory components of sensory transduction system	syn:sll1673	0	Regulatory Functions	Soluble proteins
Slr0608	HisI	0.801264	-0.0588944	0.870257	0.0118345	CBM	AAB	histidine biosynthesis bifunctional protein HisIE	Amino acid biosynthesis, nitrogen and sulfur assimilation	Aromatic amino acid family	P74755	Histidine biosynthesis bifunctional protein HisIE [Includes: Phosphoribosyl-AMP cyclohydrolase (PRA-CH) (EC 3.5.4.19); Phosphoribosyl-ATP pyrophosphatase (PRA-PH) (EC 3.6.1.31)]	syn:slr0608	0	Histidine biosynthesis	Unknown
Slr2067	ApcA	0.974539	-0.0102635	0.996089	0.0118166	LHC	PBS	allophycocyanin alpha subunit	Photosynthesis and respiration	Phycobilisome	Q01951	Allophycocyanin alpha chain	syn:slr2067	PBS	Phycobilisome	Soluble proteins
Sll1020	NA	0.611864	0.0453255	0.909092	0.00975514	MAI	OTHER	probable glycosyltransferase	Other categories	Other	P72930	Sll1020 protein	syn:sll1020	0	Other	PM
Slr1575	Kef, kchX	0.734134	0.0638294	0.822687	0.00894415	CBM	TBP	probable potassium efflux system	Transport and binding proteins	0	P74608	Slr1575 protein	syn:slr1575	0	Other transport & Binding Proteins	PM
Sll1640	NA	0.828993	-0.0174347	0.977207	0.00881291	MAI	HYP	hypothetical protein	Hypothetical	0	P73046	Sll1640 protein	syn:sll1640	0	Random proteins (Hypothetical)	Soluble proteins
Ssl1918	NA	0.821484	0.0215388	0.887441	0.00841147	MAI	HYP	hypothetical protein	Hypothetical	0	P73031	Ssl1918 protein	syn:ssl1918	0	Random proteins (Hypothetical)	Soluble proteins
Sll1018	PyrC	0.468875	0.0765702	0.897905	0.00838396	MAI	PPNN	dihydroorotase	Purines, pyrimidines, nucleosides, and nucleotides	Pyrimidine ribonucleotide biosynthesis	P72934	Probable dihydroorotase-like protein (Aspartate carbamoyltransferase 42 kDa non-catalytic chain)	syn:sll1018	0	Unknown Proteins	Soluble proteins
Slr0039	NA	0.709919	-0.0295912	0.935971	0.00832047	MAI	HYP	hypothetical protein	Hypothetical	0	Q55458	Uncharacterized protein slr0039	syn:slr0039	0	Random proteins (Hypothetical)	Soluble proteins
Slr1942	KaiC3	0.709361	-0.0500864	0.9016	0.00807604	MAI	CELPROC	circadian clock protein KaiC homolog	Other categories	Other	P74503	KaiC-like protein 2	syn:slr1942	circadian clock protein KaiA homolog	Circadian rhythm	Soluble proteins
Sll0184	SigC	0.355667	-0.111767	0.993933	0.00774907	MAI	TRANSCR	group2 RNA polymerase sigma factor SigC	Transcription	RNA synthesis, modification, and DNA transcription	Q59996	Probable RNA polymerase sigma-C factor	syn:sll0184	sigma factor	Sigma factors	Unknown
Slr0553	NA	0.96831	0.0405033	0.959503	0.00764361	MAI	HYP	hypothetical protein	Hypothetical	0	Q55515	Dephospho-CoA kinase (EC 2.7.1.24) (Dephosphocoenzyme A kinase)	syn:slr0553	0	Coenzyme A biosynthesis	Unknown
Sll0271	NusB	0.496961	0.0920139	0.913395	0.0076012	MAI	TRANSCR	N utilization substance protein B homolog	Transcription	RNA synthesis, modification, and DNA transcription	P74395	Transcription antitermination protein NusB (Antitermination factor NusB)	syn:sll0271	0	RNA synthesis, modification, and DNA transcription	Soluble proteins
Slr1702	NA	0.656014	-0.0573823	0.920386	0.0075842	MAI	HYP	hypothetical protein	Hypothetical	0	P73200	Slr1702 protein	syn:slr1702	0	Random proteins (Hypothetical)	Unknown
Sll0281	NA	0.100963	0.35326	0.89459	0.00752449	MAI	UNK	unknown protein	Unknown	0	Q55916	Sll0281 protein	syn:sll0281	0	Unknown Proteins	Soluble proteins
Slr0773	NA	0.839616	0.0218095	0.877623	0.00703699	MAI	HYP	hypothetical protein	Hypothetical	0	Q55608	Slr0773 protein	syn:slr0773	0	Random proteins (Hypothetical)	Soluble proteins
Slr1312	SpeA1, adc1	0.497741	-0.0865827	0.926548	0.00633732	CBM	EM	arginine decarboxylase	Energy metabolism	Amino acids and amines	P72587	Biosynthetic arginine decarboxylase 2 (ADC 2) (EC 4.1.1.19)	syn:slr1312	0	Arginine breakdown	Unknown
Sll0174	NA	0.87283	-0.0707887	0.841024	0.00516483	MAI	HYP	hypothetical protein	Hypothetical	0	Q55556	Sll0174 protein	syn:sll0174	0	Random proteins (Hypothetical)	Soluble proteins
Slr1793	Tal, talB	0.178339	0.094243	0.951442	0.00494594	GLM	OPP	transaldolase	Energy metabolism	Pentose phosphate pathway	P72797	Transaldolase (EC 2.2.1.2)	syn:slr1793	OPP	Pentose phosphate pathway	Soluble proteins
Slr1895	NA	0.881548	0.0183685	0.993665	0.0028668	MAI	HYP	hypothetical protein	Hypothetical	0	P73323	Slr1895 protein	syn:slr1895	0	Random proteins (Hypothetical)	Unknown
Slr1657	PleD	0.531984	-0.467924	0.946637	0.00255826	MAI	HYP	hypothetical protein	Hypothetical	0	P74658	PleD gene product	syn:slr1657	0	NA	NA
Sll1023	SucC	0.582822	0.0576105	0.98718	0.00213808	CBM	EM	succinyl-CoA synthetase beta chain	Energy metabolism	TCA cycle	P72927	Succinate--CoA ligase	syn:sll1023	TCA	Succinyl-CoA synthetase	Soluble proteins
Sll1054	NA	0.196606	-0.191597	0.997469	0.00204587	MAI	HYP	hypothetical protein	Hypothetical	0	P72646	Sll1054 protein	syn:sll1054	0	Random proteins (Hypothetical)	Soluble proteins
Slr1639	SmpB	0.801942	-0.0483741	0.969023	0.00181181	MAI	OTHER	SsrA-binding protein	Other categories	Other	P74355	SsrA-binding protein (Small protein B)	syn:slr1639	0	Other	Unknown
Slr0879	GcvH	0.188658	-0.196308	0.994825	0.00138097	CBM	EM	glycine decarboxylase complex H-protein	Energy metabolism	Amino acids and amines	P73560	Glycine cleavage system H protein	syn:slr0879	Glycolate metabolism	Glycine breakdown	Soluble proteins
Slr0877	NA	0.0543271	0.184139	0.943058	0.000762169	CBM	TS	glutamyl-tRNA(Gln) amidotransferase subunit A	Translation	Aminoacyl tRNA synthetases and tRNA modification	P73558	Glutamyl-tRNA(Gln) amidotransferase subunit A (Glu-ADT subunit A) (EC 6.3.5.7)	syn:slr0877	0	Aminoacyl tRNA synthetases and tRNA modification	Soluble proteins
Slr1071	NA	0.661088	-0.0704146	0.940582	0.000425663	MAI	UNK	unknown protein	Unknown	0	P72907	Slr1071 protein	syn:slr1071	0	Unknown Proteins	Unknown
Sll1696	NA	0.547533	-0.0876603	0.996358	-0.000249297	MAI	HYP	hypothetical protein	Hypothetical	0	P73702	Sll1696 protein	syn:sll1696	0	Random proteins (Hypothetical)	PM
Slr2084	NA	0.92267	0.00970398	0.970702	-0.000254948	MAI	HYP	hypothetical protein	Hypothetical	0	P73909	Slr2084 protein	syn:slr2084	0	Random proteins (Hypothetical)	Soluble proteins
Slr1416	MorR	0.944699	-0.00861862	0.98654	-0.000444541	MAI	RF	similar to MorR protein	Regulatory functions	0	P72730	MorR protein	syn:slr1416	0	Regulatory Functions	Unknown
Slr0416	NA	0.896485	0.0141667	0.95657	-0.00177114	MAI	UNK	unknown protein	Unknown	0	Q55737	Slr0416 protein	syn:slr0416	0	Unknown Proteins	Soluble proteins
Sll1895	NA	0.300455	0.201373	0.994902	-0.00202316	MAI	HYP	hypothetical protein	Hypothetical	0	P74101	Uncharacterized protein sll1895	syn:sll1895	0	Random proteins (Hypothetical)	Soluble proteins
Slr0335	ApcE	0.414981	0.112999	0.946383	-0.00258972	LHC	PBS	phycobilisome core-membrane linker polypeptide	Photosynthesis and respiration	Phycobilisome	Q55544	Phycobiliprotein ApcE (EC 4.-.-.-) (Phycobilisome LCM core-membrane linker polypeptide) (Phycobilisome core-membrane linker phycobiliprotein ApcE)	syn:slr0335	PBS	Phycobilisome	Unknown
Sll1789	RpoC2	0.198642	-0.18804	0.984886	-0.00372907	MAI	TRANSCR	RNA polymerase beta prime subunit	Transcription	RNA synthesis, modification, and DNA transcription	P73334	DNA-directed RNA polymerase subunit beta' (RNAP subunit beta') (EC 2.7.7.6) (RNA polymerase subunit beta') (Transcriptase subunit beta')	syn:sll1789	0	RNA polymerase	Unknown
Slr1808	HemA	0.481842	-0.0988412	0.995189	-0.00499392	CBM	TS	transfer RNA-Gln reductase	Translation	Aminoacyl tRNA synthetases and tRNA modification	P28463	Glutamyl-tRNA reductase (GluTR) (EC 1.2.1.70)	syn:slr1808	heme synthesis	Heme biosynthesis	Large ribosomal protein
Sll0274	RfrC	0.119535	-0.141195	0.979359	-0.00517555	MAI	HYP	hypothetical protein	Hypothetical	0	P74392	Sll0274 protein	syn:sll0274	Rfr	Random proteins (Hypothetical)	Unknown
Slr0982	RfbB	0.560968	0.441537	0.929009	-0.00661487	CBM	TBP	probable polysaccharide ABC transporter ATP binding subunit	Transport and binding proteins	0	P72884	ABC transporter	syn:slr0982	putative carbohydrate transport or synthesis	Other transport & Binding Proteins	PM
Slr1198	1-cys prx	0.449618	-0.105514	0.953994	-0.00685067	MAI	OTHER	antioxidant protein	Other categories	Drug and analog sensitivity	P73348	Rehydrin	syn:slr1198	0	Unknown Proteins	Soluble proteins
Sll5128	NA	0.389424	0.229169	0.90856	-0.00693198	MAI	UNK	unknown protein	Unknown	0	Q6ZEK2	Uncharacterized protein	syn:sll5128	0	Unknown Proteins	Soluble proteins
Slr1783	Rre1	0.266551	-0.18013	0.974719	-0.00699393	MAI	RF	two-component response regulator NarL subfamily	Regulatory functions	0	P72781	NarL subfamily	syn:slr1783	0	Regulatory Functions	Soluble proteins
Slr0402	NA	0.0667674	-0.143523	0.911503	-0.00709107	MAI	HYP	hypothetical protein	Hypothetical	0	P74432	dITP/XTP pyrophosphatase (EC 3.6.1.66) (Non-canonical purine NTP pyrophosphatase) (Non-standard purine NTP pyrophosphatase) (Nucleoside-triphosphate diphosphatase) (Nucleoside-triphosphate pyrophosphatase) (NTPase)	syn:slr0402	0	Random proteins (Hypothetical)	Soluble proteins
Sll0703	NA	0.276662	0.148219	0.960455	-0.00712055	MAI	UNK	unknown protein	Unknown	0	P72678	Sll0703 protein	syn:sll0703	0	Unknown Proteins	PM
Sll1848	PlsC	0.986864	-0.0102982	0.982108	-0.00748853	MAI	OTHER	putative acyltransferas	Other categories	Other	P74498	1-acyl-sn-glycerol-3-phosphate acyltransferase (EC 2.3.1.51)	syn:sll1848	membrane lipid synthesis	NA	NA
Sll1188	NA	0.436505	-0.0889394	0.900293	-0.00786	MAI	HYP	hypothetical protein	Hypothetical	0	P72845	Sll1188 protein	syn:sll1188	0	Random proteins (Hypothetical)	Soluble proteins
Slr0815	NA	0.725293	0.131145	0.931798	-0.00798561	MAI	HYP	hypothetical protein	Hypothetical	0	P74048	Slr0815 protein	syn:slr0815	0	NA	NA
Sll1534	RfbZ	0.604738	0.0592752	0.904408	-0.00809425	MAI	OTHER	probable glycosyltransferase	Other categories	Other	P74348	Sll1534 protein	syn:sll1534	0	Other	TM
Slr0451	Ski2	0.752389	-0.0377006	0.874948	-0.00864246	MAI	DNAREP	putative helicase	DNA replication, restriction, modification, recombination, and repair	0	P74686	Antiviral protein	syn:slr0451	0	Poorly characterised	Large ribosomal protein
Sll1830	NA	0.970175	-0.000944691	0.897234	-0.00902313	MAI	UNK	unknown protein	Unknown	0	P73120	Sll1830 protein	syn:sll1830	0	Unknown Proteins	Soluble proteins
Sll1981	IlvB	0.79558	0.049858	0.979004	-0.00918258	CBM	AAB	acetolactate synthase	Amino acid biosynthesis, nitrogen and sulfur assimilation	Branched chain family	P73918	Acetolactate synthase	syn:sll1981	Glycolate metabolism/TCA - OgdA/SsaD bypass	TCA cycle	Soluble proteins
Slr1690	NA	0.394729	0.161044	0.931278	-0.00926163	MAI	HYP	hypothetical protein	Hypothetical	0	P74291	Slr1690 protein	syn:slr1690	0	NA	NA
Slr0184	NA	0.67922	0.0485066	0.911227	-0.00953824	MAI	UNK	unknown protein	Unknown	0	Q55573	Slr0184 protein	syn:slr0184	0	Unknown Proteins	Soluble proteins
Slr0661	ProC	0.463066	-0.0670893	0.924239	-0.0110171	CBM	AAB	pyrroline-5-carboxylate reductase	Amino acid biosynthesis, nitrogen and sulfur assimilation	Glutamate family / Nitrogen assimilation	P74572	Pyrroline-5-carboxylate reductase (P5C reductase) (P5CR) (EC 1.5.1.2) (PCA reductase)	syn:slr0661	0	Proline biosynthesis	Unknown
Sll1129	TodF	0.197841	0.168244	0.867894	-0.0113529	MAI	OTHER	2-hydroxy-6-oxohepta-2,4-dienoate hydrolase	Other categories	Other	P73490	2-hydroxy-6-oxohepta-2,4-dienoate hydrolase	syn:sll1129	0	Other	Soluble proteins
Ssr1473	NA	0.411455	1.09019	0.910455	-0.0115629	MAI	HYP	hypothetical protein	Hypothetical	0				0	Random proteins (Hypothetical)	Soluble proteins
Sll1443	PyrG	0.440698	0.0797567	0.919537	-0.0116739	MAI	PPNN	CTP synthetase	Purines, pyrimidines, nucleosides, and nucleotides	Pyrimidine ribonucleotide biosynthesis	P74208	CTP synthase (EC 6.3.4.2) (Cytidine 5'-triphosphate synthase) (Cytidine triphosphate synthetase) (CTP synthetase) (CTPS) (UTP--ammonia ligase)	syn:sll1443	0	Pyrimidine ribonucleotide biosynthesis	Soluble proteins
Sll0096	NA	0.950927	0.0431317	0.923156	-0.0122708	MAI	HYP	hypothetical protein	Hypothetical	0	Q55883	Sll0096 protein	syn:sll0096	0	Random proteins (Hypothetical)	Soluble proteins
Slr1143	NA	0.443599	0.0716602	0.856798	-0.0123451	MAI	HYP	hypothetical protein	Hypothetical	0	P73272	Slr1143 protein	syn:slr1143	0	Random proteins (Hypothetical)	Soluble proteins
Slr0161	PilT1	0.563793	-0.0474253	0.873272	-0.0124394	MAI	CELPROC	twitching motility protein PilT	Cellular processes	Chemotaxis	P74463	Twitching motility protein	syn:slr0161	Pili	Pili proteins	PM
Sll1398	Psb28, psbW	0.251504	0.102887	0.877289	-0.0128007	PSET	PSII	photosystem II reaction center 13 kDa protein	Photosynthesis and respiration	Photosystem II	Q55356	Photosystem II reaction center Psb28 protein (Photosystem II 13 kDa protein) (Photosystem II reaction center W protein)	syn:sll1398	PSII	Photosystem II	Unknown
Slr0575	NA	0.640745	-0.0755806	0.880217	-0.0130063	MAI	HYP	hypothetical protein	Hypothetical	0	Q55403	Thylakoid membrane protein slr0575	syn:slr0575	0	Random proteins (Hypothetical)	TM
Slr0974	InfC	0.216263	-0.152213	0.947044	-0.0131547	RIB	TRNS	initiation factor IF-3	Translation	Protein modification and translation factors	P72874	Translation initiation factor IF-3	syn:slr0974	0	Protein modification and translation factors	Unknown
Slr1977	NA	0.137817	0.33316	0.920334	-0.0133413	MAI	HYP	hypothetical protein	Hypothetical	0	P74128	Slr1977 protein	syn:slr1977	0	Random proteins (Hypothetical)	Soluble proteins
Slr2123	NA	0.356996	0.224724	0.848318	-0.0135367	MAI	OTHER	similar to D-3-phosphoglycerate dehydrogenase	Other categories	Other	P73990	D-isomer specific 2-hydroxyacid dehydrogenase family	syn:slr2123	0	Other	Soluble proteins
Sll0513	NA	0.106053	-0.16571	0.824568	-0.0138976	MAI	HYP	hypothetical protein	Hypothetical	0	Q55474	Sll0513 protein	syn:sll0513	0	Random proteins (Hypothetical)	PM
Slr0399	Ycf39	0.115838	-0.18855	0.87837	-0.0140398	PSET	PSII	chaperon-like protein for quinone binding in photosystem II	Hypothetical	0	P74429	Ycf39 gene product	syn:slr0399	PSII assembly factor (putative )	Random proteins (Hypothetical)	TM
Sll0306	SigB	0.102879	-0.340333	0.896854	-0.0140578	MAI	TRANSCR	RNA polymerase group 2 sigma factor	Transcription	RNA synthesis, modification, and DNA transcription	Q55525	RNA polymerase sigma factor	syn:sll0306	sigma factor	Sigma factors	Unknown
Slr1160	NA	0.957271	0.0323317	0.895465	-0.0141498	MAI	HYP	periplasmic protein, function unknown	Hypothetical	0	P74233	Slr1160 protein	syn:slr1160	0	Random proteins (Hypothetical)	Soluble proteins
Ssl0105	PipX	0.244371	-0.172935	0.861183	-0.0147188	MAI	RF	hypothetical protein	Hypothetical	0				2-oxoglutarate sensor	Random proteins (Hypothetical)	Soluble proteins
Slr1719	DrgA	0.554676	0.125208	0.852604	-0.0153541	MAI	OTHER	DrgA protein homolog	Other categories	Drug and analog sensitivity	Q55233	Protein DrgA	syn:slr1719	0	Unknown Proteins	Soluble proteins
Slr1390	FtsH1	0.28957	-0.136836	0.934962	-0.0156906	MAI	CELPROC	cell division protein FtsH	Cellular processes	Cell division	P73179	ATP-dependent zinc metalloprotease FtsH 1 (EC 3.4.24.-)	syn:slr1390	Fts	FtsH proteins	PM
Sll0629	PsaK2	0.805227	0.0160809	0.91161	-0.0158673	PSET	PSI	alternative photosystem I reaction center subunit X	Photosynthesis and respiration	Photosystem I	P74564	Photosystem I reaction center subunit PsaK 2 (Photosystem I subunit X 2)	syn:sll0629	PSI	NA	NA
Sll0558	Ycf53, GUN4	0.899679	-0.0155554	0.892287	-0.016234	MAI	HYP	hypothetical protein YCF53	Hypothetical	0	P72583	Ycf53-like protein	syn:sll0558	0	Random proteins (Hypothetical)	Unknown
Sll1432	HypB, hypB1	0.684275	0.103493	0.983808	-0.0182013	PSET	HYDR	putative hydrogenase expression/formation protein HypB	Other categories	Hydrogenase	P74218	Hydrogenase maturation factor HypB	syn:sll1432	Hydrogenase	Hydrogenase biosynthesis/degradation	Soluble proteins
Sll1665	NA	0.112916	0.152376	0.880679	-0.0185928	MAI	UNK	unknown protein	Unknown	0	P72805	Sll1665 protein	syn:sll1665	0	Unknown Proteins	PM
Ssl3451	SipA	0.0934804	-0.0731754	0.758129	-0.0187261	MAI	HYP	hypothetical protein	Hypothetical	0	P73286	Ssl3451 protein	syn:ssl3451	0	Random proteins (Hypothetical)	Unknown
Slr0821	NA	0.409033	0.103854	0.956612	-0.01923	MAI	HYP	hypothetical protein	Hypothetical	0	P74060	Putative sulfur carrier protein slr0821	syn:slr0821	0	Random proteins (Hypothetical)	Soluble proteins
Slr0009	RbcL	0.00135628	0.172711	0.692594	-0.0196895	CBM	CCM	ribulose bisphosphate carboxylase large subunit	Photosynthesis and respiration	CO2 fixation	P54205	Ribulose bisphosphate carboxylase large chain (RuBisCO large subunit) (EC 4.1.1.39)	syn:slr0009	CCM-RuBisCo	Rubisco	Unknown
Sll1740	Rpl19, rplS	0.969427	-0.000898258	0.857595	-0.0197624	RIB	TRNS	50S ribosomal protein L19	Translation	Ribosomal proteins: synthesis and modification	P36239	50S ribosomal protein L19	syn:sll1740	0	Large ribosomal subunit protein	Large ribosomal protein
Slr1830	PhaC, phbC	0.124661	0.20288	0.60286	-0.0197765	CBM	CIM	poly(3-hydroxyalkanoate) synthase	Central intermediary metabolism	Polysaccharides and glycoproteins	P73390	Poly(3-hydroxyalkanoate) polymerase subunit PhaC (PHA polymerase) (EC 2.3.1.-) (PHB synthase subunit PhaC) (Poly(3-hydroxybutyrate) polymerase subunit PhaC) (PHB polymerase) (Poly(hydroxyalkanoic acid) synthase subunit PhaC) (PHA synthase) (Polyhydroxyalkanoic acid synthase subunit PhaC)	syn:slr1830	PHB metabolism	PHB biosynthesis	Unknown
Slr1655	PsaL	0.703729	-0.049229	0.886009	-0.0201822	PSET	PSI	photosystem I subunit XI	Photosynthesis and respiration	Photosystem I	P37277	Photosystem I reaction center subunit XI (PSI subunit V) (PSI-L)	syn:slr1655	PSI	Photosystem I	TM
Slr0148	Fed5	0.119609	-0.16849	0.84236	-0.0206912	PSET	SEC	hypothetical protein	Hypothetical	0	P74447	Ferredoxin, dispensabledispensable for PA growth	syn:slr0148	SEC -Fed (Pap operon)	Putative ferredoxins	Soluble proteins
Slr0164	ClpP4	0.700504	0.0545837	0.521742	-0.0208391	MAI	TRANSL	ATP-dependent Clp protease proteolytic subunit	Translation	Degradation of proteins, peptides, and glycopeptides	P74466	Putative ATP-dependent Clp protease proteolytic subunit-like (Endopeptidase Clp-like)	syn:slr0164	0	Degradation of proteins, peptides, and glycopeptides	Soluble proteins
Sll1299	AckA	0.312939	-0.125059	0.80665	-0.0209656	CBM	EM	acetate kinase	Energy metabolism	Pyruvate and acetyl-CoA metabolism	P73162	Acetate kinase (EC 2.7.2.1) (Acetokinase)	syn:sll1299	pyruvate metabol.	Fermentation	Soluble proteins
Slr1347	CcaA	0.684699	0.0308197	0.665889	-0.0211923	CBM	CCM	beta-type carbonic anhydrase localized in the carboxysome	Photosynthesis and respiration	CO2 fixation	Q54735	Carbonic anhydrase (EC 4.2.1.1) (Carbonate dehydratase)	syn:slr1347	CCM	Carboxysome proteins	Unknown
Sll0771	GlcP, gtr	0.735943	0.0348541	0.829833	-0.0218368	CBM	TBP	glucose transport protein	Transport and binding proteins	0	P15729	Glucose transport protein	syn:sll0771	Glc uptake	Other transport & Binding Proteins	PM
Slr1659	NA	0.01705	-0.373361	0.867332	-0.0218692	MAI	HYP	hypothetical protein	Hypothetical	0	P74660	Slr1659 protein	syn:slr1659	0	Random proteins (Hypothetical)	Soluble proteins
Sll1380	NA	0.409379	-0.0359828	0.780717	-0.0219554	MAI	HYP	periplasmic protein, function unknown	Hypothetical	0	P74162	Sll1380 protein	syn:sll1380	0	Random proteins (Hypothetical)	Unknown
Sll1338	NA	0.729451	-0.0489974	0.832095	-0.0220191	MAI	UNK	unknown protein	Unknown	0	P74534	Sll1338 protein	syn:sll1338	0	Unknown Proteins	Soluble proteins
Slr0966	TrpA	0.322002	0.0974607	0.588138	-0.0221984	CBM	AAB	tryptophan synthase alpha chain	Amino acid biosynthesis, nitrogen and sulfur assimilation	Aromatic amino acid family	P77960	Tryptophan synthase alpha chain (EC 4.2.1.20)	syn:slr0966	0	Tryptophan biosynthesis	Soluble proteins
Sll1553	PheT	0.545948	-0.0611428	0.829616	-0.022739	CBM	TS	phenylalanyl-tRNA synthetase	Translation	Aminoacyl tRNA synthetases and tRNA modification	P74296	Phenylalanine--tRNA ligase beta subunit (EC 6.1.1.20) (Phenylalanyl-tRNA synthetase beta subunit) (PheRS)	syn:sll1553	0	Aminoacyl tRNA synthetases and tRNA modification	Soluble proteins
Sll0427	PsbO	0.962217	-0.0103649	0.864741	-0.0231794	PSET	PSII	photosystem II manganese-stabilizing polypeptide	Photosynthesis and respiration	Photosystem II	P10549	Photosystem II manganese-stabilizing polypeptide (MSP)	syn:sll0427	PSII	Photosystem II	Unknown
Slr0962	NA	0.889276	-0.0278487	0.898265	-0.0232414	MAI	UNK	unknown protein	Unknown	0	P72852	Slr0962 protein	syn:slr0962	0	Unknown Proteins	Unknown
Ssr0330	FtrV	0.317568	0.07394	0.796809	-0.0233299	MAI	BSC	ferredoxin-thioredoxin reductase, variable chain	Biosynthesis of cofactors, prosthetic groups, and carriers	Thioredoxin, glutaredoxin, and glutathione	Q55781	Ferredoxin-thioredoxin reductase, variable chain (FTR-V) (Ferredoxin-thioredoxin reductase subunit A) (FTR-A)	syn:ssr0330	0	NA	NA
Sll2014	SfsA	0.705004	0.0432754	0.903117	-0.0239802	MAI	RF	sugar fermentation stimulation protein	Regulatory functions	0	P73664	Sugar fermentation stimulation protein homolog	syn:sll2014	0	Regulatory Functions	Soluble proteins
Slr0557	ValS	0.345388	-0.150269	0.822183	-0.0251196	CBM	TS	valyl-tRNA synthetase	Translation	Aminoacyl tRNA synthetases and tRNA modification	Q55522	Valine--tRNA ligase (EC 6.1.1.9) (Valyl-tRNA synthetase) (ValRS)	syn:slr0557	0	Aminoacyl tRNA synthetases and tRNA modification	Soluble proteins
Slr0606	NA	0.908794	0.0241923	0.722084	-0.0254037	MAI	HYP	hypothetical protein	Hypothetical	0	P74753	Slr0606 protein	syn:slr0606	0	Random proteins (Hypothetical)	TM
Slr1740	AppA	0.69801	-0.0629838	0.83211	-0.0254592	CBM	TBP	oligopeptide binding protein of ABC transporter	Transport and binding proteins	0	P73732	Extracellular solute-binding protein	syn:slr1740	0	Other transport & Binding Proteins	PM
Slr0678	ExbD	0.378222	-0.094094	0.758382	-0.0255094	CBM	TBP	biopolymer transport ExbD like protein	Transport and binding proteins	0	P72942	Putative biopolymer transport protein ExbD	syn:slr0678	0	NA	NA
Slr0542	ClpP1	0.343071	-0.190935	0.801956	-0.0255446	MAI	TRANSL	ATP-dependent protease ClpP	Translation	Degradation of proteins, peptides, and glycopeptides	P54416	ATP-dependent Clp protease proteolytic subunit 1 (EC 3.4.21.92) (Endopeptidase Clp 1)	syn:slr0542	0	Degradation of proteins, peptides, and glycopeptides	Soluble proteins
Sll0553	NA	0.380461	0.111287	0.529305	-0.0257819	MAI	HYP	hypothetical protein	Hypothetical	0	Q55390	Sll0553 protein	syn:sll0553	0	Random proteins (Hypothetical)	Soluble proteins
Sll1979	NA	0.614107	0.12093	0.88363	-0.0264981	MAI	HYP	hypothetical protein	Hypothetical	0	P73921	Sll1979 protein	syn:sll1979	0	Random proteins (Hypothetical)	Soluble proteins
Sll0320	Rnd	0.538334	-0.103394	0.806075	-0.0266171	MAI	TRANSCR	probable ribonuclease D	Transcription	Degradation of RNA	Q55641	Ribonuclease D	syn:sll0320	0	Degradation of RNA	Soluble proteins
Slr0721	Me	0.473498	-0.0895889	0.7332	-0.0266262	CBM	EM	malic enzyme	Energy metabolism	Pyruvate and acetyl-CoA metabolism	P72661	Malic enzyme	syn:slr0721	TCA-Hypoxia shunt/pyruvate metabol.	Pyruvate and acetyl-CoA metabolism	Soluble proteins
Sll1056	PurL	0.0302408	0.146264	0.618265	-0.0267128	MAI	PPNN	phosphoribosylformyl glycinamidine synthetase II	Purines, pyrimidines, nucleosides, and nucleotides	Purine ribonucleotide biosynthesis	P72644	Phosphoribosylformylglycinamidine synthase subunit PurL (FGAM synthase) (EC 6.3.5.3) (Formylglycinamide ribonucleotide amidotransferase subunit II) (FGAR amidotransferase II) (FGAR-AT II) (Glutamine amidotransferase PurL) (Phosphoribosylformylglycinamidine synthase subunit II)	syn:sll1056	0	Purine ribonucleotide biosynthesis	Soluble proteins
Slr2074	ManA, pmi	0.685143	-0.04883	0.801509	-0.0276103	GLM	SUGMET	similar to mannose-1-phosphate guanylyltransferase	Energy metabolism	Sugars	P73377	Mannose-6-phosphate isomerase	syn:slr2074	0	NA	NA
Slr1039	NA	0.790841	0.0243615	0.695209	-0.0279588	MAI	HYP	hypothetical protein	Hypothetical	0	P73155	Slr1039 protein	syn:slr1039	0	Random proteins (Hypothetical)	Soluble proteins
Slr0546	TrpC	0.27124	0.119857	0.733833	-0.0282896	CBM	AAB	indole-3-glycerol phosphate synthase	Amino acid biosynthesis, nitrogen and sulfur assimilation	Aromatic amino acid family	Q55508	Indole-3-glycerol phosphate synthase (IGPS) (EC 4.1.1.48)	syn:slr0546	0	Tryptophan biosynthesis	Soluble proteins
Slr1271	GumM, rffM	0.192366	0.0983476	0.640113	-0.0285177	LPB	CE	probable UDP-N-acetyl-D-mannosaminuronic acid transferase	Cell envelope	Surface polysaccharides, lipopolysaccharides and antigens	P74183	UDP-N-acetyl-D-mannosaminuronic acid transferase	syn:slr1271	0	Random proteins (Surface polysaccharides, lipopolysaccharides and antigens)	PM
Slr0320	NA	0.359843	-0.1428	0.785168	-0.0300007	MAI	HYP	hypothetical protein	Hypothetical	0	Q55524	Slr0320 protein	syn:slr0320	0	NA	NA
Sll1289	NA	0.623766	0.0705753	0.736037	-0.0300702	MAI	HYP	hypothetical protein	Hypothetical	0	P73178	Sll1289 protein	syn:sll1289	0	NA	NA
Slr1161	NA	0.742503	0.0884087	0.833022	-0.0315133	MAI	HYP	hypothetical protein	Hypothetical	0	P74236	Slr1161 protein	syn:slr1161	0	Random proteins (Hypothetical)	Soluble proteins
Sll1647	NA	0.461364	-0.0962049	0.819641	-0.0317457	MAI	OTHER	probable phosphinothricin N-acetyltransferase	Other categories	Other	P73034	Sll1647 protein	syn:sll1647	0	Other	Unknown
Slr0452	IlvD	0.665952	-0.0535923	0.61632	-0.0318374	CBM	AAB	dihydroxyacid dehydratase	Amino acid biosynthesis, nitrogen and sulfur assimilation	Branched chain family	P74689	Dihydroxy-acid dehydratase (DAD) (EC 4.2.1.9)	syn:slr0452	ED glycolytic pathway	Isoleucine, valine, leucine biosynthesis	Soluble proteins
Sll0854	NA	0.0276909	-0.217535	0.740537	-0.0321431	MAI	HYP	hypothetical protein	Hypothetical	0	P73746	Sll0854 protein	syn:sll0854	0	Random proteins (Hypothetical)	Soluble proteins
Slr0528	MurE	0.773914	-0.0354261	0.795093	-0.0325468	LPB	CE	UDP-N-acetylmuramoylalanyl-D-glutamate--2, 6-diaminopimelate ligase	Cell envelope	Murein sacculus and peptidoglycan	Q55469	UDP-N-acetylmuramoyl-L-alanyl-D-glutamate--2,6-diaminopimelate ligase (EC 6.3.2.13) (Meso-A2pm-adding enzyme) (Meso-diaminopimelate-adding enzyme) (UDP-MurNAc-L-Ala-D-Glu:meso-diaminopimelate ligase) (UDP-MurNAc-tripeptide synthetase) (UDP-N-acetylmuramyl-tripeptide synthetase)	syn:slr0528	0	Peptidoglycan biosynthesis	Soluble proteins
Sll0400	NA	0.361702	0.220463	0.816386	-0.0325579	MAI	HYP	hypothetical protein	Hypothetical	0	Q55129	Uncharacterized protein sll0400 (EC 3.1.3.-)	syn:sll0400	0	Random proteins (Hypothetical)	Soluble proteins
Sll1058	DapB	0.815686	-0.062739	0.940476	-0.0341543	CBM	AAB	dihydrodipicolinate reductase	Amino acid biosynthesis, nitrogen and sulfur assimilation	Aspartate family	P72642	4-hydroxy-tetrahydrodipicolinate reductase (HTPA reductase) (EC 1.17.1.8)	syn:sll1058	0	Lysine biosynthesis	Soluble proteins
Ssr3383	ApcC	0.204745	-0.148234	0.790886	-0.0355871	LHC	PBS	phycobilisome small core linker polypeptide	Photosynthesis and respiration	Phycobilisome	Q01950	Phycobilisome 7.8 kDa linker polypeptide, allophycocyanin-associated, core (LC 7.8)	syn:ssr3383	PBS	Phycobilisome	Soluble proteins
Slr1661	NA	0.0855057	0.199441	0.784413	-0.0357849	MAI	HYP	hypothetical protein	Hypothetical	0	P74664	Slr1661 protein	syn:slr1661	0	Random proteins (Hypothetical)	Unknown
Sll1945	Dxs	0.259886	0.109319	0.687467	-0.0361268	MAI	OTHER	1-deoxyxylulose-5-phosphate synthase	Other categories	Other	P73067	1-deoxy-D-xylulose-5-phosphate synthase (EC 2.2.1.7) (1-deoxyxylulose-5-phosphate synthase) (DXP synthase) (DXPS)	syn:sll1945	0	Other	PM
Slr0236	NA	0.646198	-0.0628844	0.704105	-0.0367279	MAI	BSC	similar to glutathione S-transferase	Biosynthesis of cofactors, prosthetic groups, and carriers	Thioredoxin, glutaredoxin, and glutathione	P72690	Slr0236 protein	syn:slr0236	0	Small redox enzymes	TM
Slr1697	SpkB, pknA	0.458203	-0.118269	0.836879	-0.0367887	MAI	RF	serine/threonine kinase	Regulatory functions	0	P74297	Serine/threonine-protein kinase B (EC 2.7.11.1)	syn:slr1697	0	Regulatory Functions	Unknown
Sll1810	Rpl6, rplF	0.026556	-0.111129	0.652417	-0.0372571	RIB	TRNS	50S ribosomal protein L6	Translation	Ribosomal proteins: synthesis and modification	P73306	50S ribosomal protein L6	syn:sll1810	0	Large ribosomal subunit protein	Large ribosomal protein
Sll0495	AsnS	0.831013	-0.0268901	0.728004	-0.0372712	CBM	TS	asparaginyl-tRNA synthetase	Translation	Aminoacyl tRNA synthetases and tRNA modification	P52276	Asparagine--tRNA ligase (EC 6.1.1.22) (Asparaginyl-tRNA synthetase) (AsnRS)	syn:sll0495	0	Aminoacyl tRNA synthetases and tRNA modification	Soluble proteins
Sll1873	NA	0.825226	0.0445834	0.7215	-0.037423	MAI	UNK	unknown protein	Unknown	0	P74135	Sll1873 protein	syn:sll1873	0	Unknown Proteins	Unknown
Slr0535	NA	0.713872	0.0348374	0.678162	-0.0376462	MAI	TRANSL	protease	Translation	Degradation of proteins, peptides, and glycopeptides	Q55477	Serine proteinase	syn:slr0535	0	Degradation of proteins, peptides, and glycopeptides	PM
Sll1708	Rre17	0.0334426	-0.148612	0.579288	-0.0384447	MAI	RF	two-component response regulator NarL subfamily	Regulatory functions	0	P73686	NarL subfamily	syn:sll1708	0	Regulatory Functions	Unknown
Ssl1690	NdhO	0.598567	0.116334	0.691447	-0.0384593	PSET	NADH	hypothetical protein	Hypothetical	0	P74771	NAD(P)H-quinone oxidoreductase subunit O (EC 1.6.5.-) (NAD(P)H dehydrogenase I subunit O) (NDH-1 subunit O) (NDH-O)	syn:ssl1690	NDH-1M	NADH dehydrogenase	TM
Sll0368	PyrR	0.707084	-0.0550427	0.782945	-0.0392172	MAI	PPNN	uracil phosphoribosyltransferase	Purines, pyrimidines, nucleosides, and nucleotides	Interconversions and salvage of nucleosides and nucleotides	Q55758	Bifunctional protein PyrR [Includes: Pyrimidine operon regulatory protein; Uracil phosphoribosyltransferase (UPRTase) (EC 2.4.2.9)]	syn:sll0368	0	Purines, pyrimidines, nucleosides, and nucleotides	Unknown
Sll1415	NA	0.557076	-0.10175	0.854377	-0.0395577	MAI	HYP	hypothetical protein	Hypothetical	0	P73955	NAD kinase 2 (EC 2.7.1.23) (ATP-dependent NAD kinase 2)	syn:sll1415	0	Random proteins (Hypothetical)	Soluble proteins
Slr1110	NA	0.503129	0.145295	0.857711	-0.0399207	MAI	HYP	hypothetical protein	Hypothetical	0	P72764	Slr1110 protein	syn:slr1110	0	NA	NA
Sll0897	DnaJ4	0.476616	-0.0730791	0.59979	-0.0399765	RIB	CELPROC	DnaJ protein, heat shock protein 40, molecular chaperone	Cellular processes	Chaperones	Q55505	Chaperone protein DnaJ 1	syn:sll0897	0	Chaperones	PM
Sll1682	NA	0.297477	-0.0743932	0.687863	-0.0402995	CBM	EM	alanine dehydrogenase	Energy metabolism	Amino acids and amines	P72775	Alanine dehydrogenase (EC 1.4.1.1)	syn:sll1682	0	Unknown Proteins	Soluble proteins
Slr1171	Gpx1	0.160736	0.184361	0.360881	-0.04111	MAI	BSC	glutathione peroxidase-like NADPH peroxidase,glutathione peroxidase	Biosynthesis of cofactors, prosthetic groups, and carriers	Thioredoxin, glutaredoxin, and glutathione	P74250	Hydroperoxy fatty acid reductase gpx1 (EC 1.11.1.22)	syn:slr1171	0	Small redox enzymes	Unknown
Slr0835	MoxR	0.443903	0.0919882	0.743491	-0.0411194	MAI	RF	MoxR protein homolog	Regulatory functions	0	Q55419	MoxR protein	syn:slr0835	0	Regulatory Functions	Unknown
Slr1471	Alb3, oxa1	0.24025	-0.188158	0.826262	-0.0412381	MAI	HYP	hypothetical protein	Hypothetical	0	P74155	Membrane protein insertase YidC (Alb3) (Foldase YidC) (Membrane integrase YidC) (Membrane protein YidC) (Oxa1) (SynYidC)	syn:slr1471	0	SRP Pathway	TM
Sll1596	KaiB2	0.808515	0.0782796	0.797944	-0.0419341	MAI	CELPROC	circadian clock protein KaiB homolog	Other categories	Other	P73859	KaiB-like protein 1	syn:sll1596	circadian clock protein KaiA homolog	Circadian rhythm	Soluble proteins
Slr0063	PilB1, gspE1	0.358495	-0.0711306	0.515876	-0.0422685	RIB	CELPROC	pilus biogenesis protein homologous to general secretion pathway protein E	Cellular processes	Protein and peptide secretion	Q55155	General secretion pathway protein E	syn:slr0063	Pili	Pili proteins	PM
Slr1128	NA	2.45389e-05	-0.244719	0.570403	-0.0423719	MAI	HYP	hypothetical protein	Hypothetical	0	P72655	Uncharacterized protein slr1128	syn:slr1128	0	Random proteins (Hypothetical)	PM
Sll1577	CpcB	0.563251	0.0693837	0.737171	-0.0430157	LHC	PBS	phycocyanin beta subunit	Photosynthesis and respiration	Phycobilisome	Q54714	C-phycocyanin beta chain	syn:sll1577	PBS	Phycobilisome	Soluble proteins
Slr0989	NA	0.18738	-0.218509	0.693737	-0.0432292	MAI	HYP	hypothetical protein	Hypothetical	0	P74514	Probable transcriptional regulatory protein slr0989	syn:slr0989	0	Random proteins (Hypothetical)	Unknown
Sll0171	GcvT	0.280433	0.229486	0.357235	-0.0432485	CBM	EM	probable aminomethyltransferase	Energy metabolism	Amino acids and amines	P54261	Aminomethyltransferase (EC 2.1.2.10) (Glycine cleavage system T protein)	syn:sll0171	Glycolate metabolism	Glycine breakdown	Soluble proteins
Slr0467	NatA	0.921727	0.0146069	0.552357	-0.0433091	CBM	TBP	conserved component of ABC transporter for natural amino acids	Transport and binding proteins	0	Q55164	Conserved component of ABC transporter for natural amino acids	syn:slr0467	Nat system	Nat neutral amino acid uptake system	PM
Sll1043	Pnp	0.761629	0.0340047	0.759695	-0.0440436	MAI	TRANSCR	polyribonucleotide nucleotidyltransferase	Transcription	RNA synthesis, modification, and DNA transcription	P72659	Polyribonucleotide nucleotidyltransferase (EC 2.7.7.8) (Polynucleotide phosphorylase) (PNPase)	syn:sll1043	0	RNA synthesis, modification, and DNA transcription	Soluble proteins
Sll0158	GlgB	0.195262	0.0636397	0.512963	-0.0443296	CBM	CIM	1,4-alpha-glucan branching enzyme	Central intermediary metabolism	Polysaccharides and glycoproteins	P52981	1,4-alpha-glucan branching enzyme GlgB (EC 2.4.1.18) (1,4-alpha-D-glucan:1,4-alpha-D-glucan 6-glucosyl-transferase) (Alpha-(1->4)-glucan branching enzyme) (Glycogen branching enzyme) (BE)	syn:sll0158	Glycogen synthesis	Glycogen biosynthesis	Soluble proteins
Slr0809	RfbB	0.246685	-0.113301	0.55197	-0.0448076	LPB	CE	dTDP-glucose 4,6-dehydratase	Cell envelope	Surface polysaccharides, lipopolysaccharides and antigens	P74036	dTDP-glucose 4-6-dehydratase	syn:slr0809	0	Rhamnose biosynthesis	Soluble proteins
Sll1101	Rps10, rpsJ	0.178257	-0.0971874	0.674981	-0.0451549	RIB	TRNS	30S ribosomal protein S10	Translation	Ribosomal proteins: synthesis and modification	P74226	30S ribosomal protein S10	syn:sll1101	0	Small ribosomal subunit protein	Small ribosomal protein
Slr1263	NA	0.988897	-0.00737817	0.786812	-0.0456819	MAI	HYP	hypothetical protein	Hypothetical	0	P73803	Slr1263 protein	syn:slr1263	0	Random proteins (Hypothetical)	Soluble proteins
Slr1517	LeuB	0.984947	0.00356026	0.643948	-0.0464598	CBM	AAB	3-isopropylmalate dehydrogenase	Amino acid biosynthesis, nitrogen and sulfur assimilation	Branched chain family	P73960	3-isopropylmalate dehydrogenase (EC 1.1.1.85) (3-IPM-DH) (Beta-IPM dehydrogenase) (IMDH)	syn:slr1517	0	Isoleucine, valine, leucine biosynthesis	Soluble proteins
Sll1940	NA	0.0813635	-0.295548	0.751485	-0.04683	MAI	HYP	hypothetical protein	Hypothetical	0	P73080	Sll1940 protein	syn:sll1940	0	Random proteins (Hypothetical)	Soluble proteins
Slr1266	NA	0.452735	0.209401	0.683231	-0.0470449	MAI	HYP	hypothetical protein	Hypothetical	0	P74179	Slr1266 protein	syn:slr1266	0	NA	NA
Slr1116	NA	0.47422	-0.0971188	0.703804	-0.0471473	MAI	HYP	hypothetical protein	Hypothetical	0	P72629	Slr1116 protein	syn:slr1116	0	Random proteins (Hypothetical)	Soluble proteins
Sll1900	Act	0.552347	-0.0799043	0.738526	-0.0474726	MAI	OTHER	acetyltransferase	Other categories	Other	Q79EF3	Acetyltransferase	syn:sll1900	0	Other	Soluble proteins
Sll1521	Flv1	0.79546	-0.0198501	0.593906	-0.0475269	MAI	RF	flavoprotein	Photosynthesis and respiration	Other	P74373	Putative diflavin flavoprotein A 3 (EC 1.-.-.-)	syn:sll1521	flv	Flavoproteins	Soluble proteins
Slr1124	GpmB	0.204813	-0.112425	0.533471	-0.0479178	GLM	GLC	phosphoglycerate mutase	Energy metabolism	Glycolysis	P72649	Phosphoglycerate mutase	syn:slr1124	Glycolisis common	Glycolysis	Soluble proteins
Slr0309	NA	0.0105221	0.396639	0.665363	-0.0491611	MAI	OTHER	probable methyltransferase	Other categories	Other	Q55914	Uncharacterized methyltransferase slr0309 (EC 2.1.1.-)	syn:slr0309	0	Other	TM
Ssr1853	NA	0.814916	0.0552397	0.75198	-0.0494028	MAI	UNK	unknown protein	Unknown	0	P72639	Ssr1853 protein	syn:ssr1853	0	Unknown Proteins	Unknown
Sll0038	PixG, taxP1	0.404827	0.340792	0.912147	-0.0498165	MAI	RF	positive phototaxis protein, two-component response regulator PatA subfamily	Regulatory functions	0	Q55448	PatA subfamily	syn:sll0038	RRE	Regulatory Functions	Unknown
Sll1557	SucD	0.242537	0.322326	0.553487	-0.049905	CBM	EM	succinyl-CoA synthetase alpha chain	Energy metabolism	TCA cycle	P74286	Succinyl-CoA synthetase	syn:sll1557	TCA	Succinyl-CoA synthetase	Soluble proteins
Sll1769	NA	0.246933	-0.128412	0.587342	-0.0503027	MAI	HYP	hypothetical protein	Hypothetical	0	P73628	Probable thylakoid lumen protein sll1769	syn:sll1769	0	Random proteins (Hypothetical)	Unknown
Slr1362	NA	0.766682	0.0576403	0.746773	-0.0505686	MAI	HYP	hypothetical protein	Hypothetical	0	P73535	Slr1362 protein	syn:slr1362	0	Random proteins (Hypothetical)	Soluble proteins
Slr0326	NA	0.279976	0.119871	0.645866	-0.0508755	MAI	HYP	hypothetical protein	Hypothetical	0	Q55533	Slr0326 protein	syn:slr0326	0	Random proteins (Hypothetical)	Soluble proteins
Slr0042	PorB	0.0629635	-0.227559	0.689207	-0.0511254	CBM	CCM	probable porin; major outer membrane protein	Other categories	0	Q59991	Slr0042 protein	syn:slr0042	CCM	NA	NA
Slr0709	NA	0.38503	0.206561	0.922765	-0.0512282	MAI	HYP	hypothetical protein	Hypothetical	0	P52761	RutC family protein slr0709	syn:slr0709	0	NA	NA
Ssr2857	Atx1	0.936422	0.0176351	0.733331	-0.0517356	CBM	TBP	mercuric transport protein periplasmic component precursor	Transport and binding proteins	0	P73213	SynAtx1, Ssr2857 protein	syn:ssr2857	0	Copper transport system	Soluble proteins
Slr5056	NA	0.761058	-0.0789376	0.870991	-0.0521233	MAI	OTHER	probable glycosyltransferase	Other categories	Other	Q6ZES4	Slr5056 protein	syn:slr5056	0	NA	NA
Slr1848	HisD	0.586462	-0.0521504	0.474797	-0.0528378	CBM	AAB	histidinol dehydrogenase	Amino acid biosynthesis, nitrogen and sulfur assimilation	Aromatic amino acid family	P73058	Histidinol dehydrogenase 1 (HDH 1) (EC 1.1.1.23)	syn:slr1848	0	Histidine biosynthesis	Soluble proteins
Slr2136	GcpE	0.517297	-0.0849035	0.674495	-0.0534513	MAI	OTHER	GcpE protein homolog	Other categories	Other	P73672	4-hydroxy-3-methylbut-2-en-1-yl diphosphate synthase (ferredoxin) (EC 1.17.7.1) (1-hydroxy-2-methyl-2-(E)-butenyl 4-diphosphate synthase)	syn:slr2136	0	Other	Soluble proteins
[truncated: 1,131 more rows]

## Sheet: Table S6
Table S6. Proteome data used for Figure 3.
[truncated: 141 more rows]
